# Supplementary material for: A Network-Based Model of Oncogenic Collaboration for Prediction of Drug Sensitivity
Source: Front Genet. 2015 Dec 23;6:341. doi: 10.3389/fgene.2015.00341 (PMC4688377; doi:10.3389/fgene.2015.00341)
Supplement: Supplementary file 1 [file Table_1.XLSX]

## Sheet: STable1 - BLCA
Gene	Sample	neighbor	degree	pvalue	isMutated
ARID1A	TCGA.BL.A0C8	1	2	0.3332	1
BCL2L1	TCGA.BL.A0C8	8	50	0.3677	1
BTG2	TCGA.BL.A0C8	2	9	0.3914	1
CCND1	TCGA.BL.A0C8	2	39	0.9688	0
CCND3	TCGA.BL.A0C8	0	24	1	0
CCNE1	TCGA.BL.A0C8	1	25	0.9679	0
CDKN1A	TCGA.BL.A0C8	7	54	0.6011	0
CDKN2A	TCGA.BL.A0C8	5	38	0.6102	1
CREBBP	TCGA.BL.A0C8	24	198	0.733	0
E2F3	TCGA.BL.A0C8	1	9	0.743	0
EGFR	TCGA.BL.A0C8	21	137	0.3159	1
ELF3	TCGA.BL.A0C8	2	9	0.3814	0
EP300	TCGA.BL.A0C8	27	203	0.5436	1
ERBB2	TCGA.BL.A0C8	9	42	0.1301	0
ERBB3	TCGA.BL.A0C8	3	26	0.7081	0
ERCC2	TCGA.BL.A0C8	1	8	0.7038	0
FBXW7	TCGA.BL.A0C8	2	17	0.6874	0
FGFR3	TCGA.BL.A0C8	6	39	0.4511	1
FOXA1	TCGA.BL.A0C8	0	2	1	0
HRAS	TCGA.BL.A0C8	10	65	0.3919	1
KLF5	TCGA.BL.A0C8	2	8	0.3353	0
MDM2	TCGA.BL.A0C8	10	39	0.0451	1
MLL2	TCGA.BL.A0C8	0	3	1	0
MYC	TCGA.BL.A0C8	9	64	0.5095	0
MYCL1	TCGA.BL.A0C8	0	2	1	0
NCOR1	TCGA.BL.A0C8	9	46	0.1827	0
NFE2L2	TCGA.BL.A0C8	1	17	0.9111	0
PAIP1	TCGA.BL.A0C8	1	3	0.4127	0
PIK3CA	TCGA.BL.A0C8	3	19	0.5003	1
PPARG	TCGA.BL.A0C8	2	25	0.8618	0
PTEN	TCGA.BL.A0C8	5	21	0.171	1
PVRL4	TCGA.BL.A0C8	4	2	0.0006	1
RB1	TCGA.BL.A0C8	15	123	0.6794	0
RHOA	TCGA.BL.A0C8	8	64	0.6385	0
RHOB	TCGA.BL.A0C8	0	6	1	0
RXRA	TCGA.BL.A0C8	5	71	0.9669	0
SOX4	TCGA.BL.A0C8	0	2	1	0
STAG2	TCGA.BL.A0C8	0	2	1	0
TP53	TCGA.BL.A0C8	42	237	0.0453	0
TSC1	TCGA.BL.A0C8	4	15	0.1709	0
TXNIP	TCGA.BL.A0C8	1	8	0.6963	0
YAP1	TCGA.BL.A0C8	5	18	0.112	1
YWHAZ	TCGA.BL.A0C8	22	106	0.0345	1
ZFP36L1	TCGA.BL.A0C8	1	2	0.3304	0
ARID1A	TCGA.BL.A13I	1	2	0.0881	1
BCL2L1	TCGA.BL.A13I	0	50	1	0
BTG2	TCGA.BL.A13I	0	9	1	0
CCND1	TCGA.BL.A13I	1	39	0.7168	0
CCND3	TCGA.BL.A13I	0	24	1	0
CCNE1	TCGA.BL.A13I	3	25	0.0515	0
CDKN1A	TCGA.BL.A13I	0	54	1	0
CDKN2A	TCGA.BL.A13I	1	38	0.7057	1
CREBBP	TCGA.BL.A13I	5	198	0.7422	0
E2F3	TCGA.BL.A13I	2	9	0.0422	0
EGFR	TCGA.BL.A13I	8	137	0.0694	0
ELF3	TCGA.BL.A13I	0	9	1	0
EP300	TCGA.BL.A13I	6	203	0.6163	0
ERBB2	TCGA.BL.A13I	2	42	0.3866	0
ERBB3	TCGA.BL.A13I	0	26	1	0
ERCC2	TCGA.BL.A13I	0	8	1	0
FBXW7	TCGA.BL.A13I	2	17	0.1094	1
FGFR3	TCGA.BL.A13I	0	39	1	0
FOXA1	TCGA.BL.A13I	0	2	1	0
HRAS	TCGA.BL.A13I	5	65	0.0569	0
KLF5	TCGA.BL.A13I	1	8	0.2435	0
MDM2	TCGA.BL.A13I	1	39	0.716	0
MLL2	TCGA.BL.A13I	0	3	1	0
MYC	TCGA.BL.A13I	3	64	0.3299	0
MYCL1	TCGA.BL.A13I	0	2	1	0
NCOR1	TCGA.BL.A13I	4	46	0.0634	0
NFE2L2	TCGA.BL.A13I	2	17	0.105	1
PAIP1	TCGA.BL.A13I	0	3	1	0
PIK3CA	TCGA.BL.A13I	2	19	0.1317	1
PPARG	TCGA.BL.A13I	1	25	0.558	0
PTEN	TCGA.BL.A13I	1	21	0.5048	0
PVRL4	TCGA.BL.A13I	0	2	1	0
RB1	TCGA.BL.A13I	6	123	0.1985	0
RHOA	TCGA.BL.A13I	3	64	0.3259	1
RHOB	TCGA.BL.A13I	1	6	0.1953	0
RXRA	TCGA.BL.A13I	0	71	1	0
SOX4	TCGA.BL.A13I	0	2	1	0
STAG2	TCGA.BL.A13I	0	2	1	0
TP53	TCGA.BL.A13I	2	237	0.996	0
TSC1	TCGA.BL.A13I	0	15	1	0
TXNIP	TCGA.BL.A13I	1	8	0.2498	0
YAP1	TCGA.BL.A13I	1	18	0.4557	0
YWHAZ	TCGA.BL.A13I	4	106	0.4318	0
ZFP36L1	TCGA.BL.A13I	0	2	1	0
ARID1A	TCGA.BL.A13J	0	2	1	0
BCL2L1	TCGA.BL.A13J	7	50	0.5631	1
BTG2	TCGA.BL.A13J	1	9	0.7503	0
CCND1	TCGA.BL.A13J	7	39	0.3197	0
CCND3	TCGA.BL.A13J	1	24	0.969	0
CCNE1	TCGA.BL.A13J	5	25	0.2938	1
CDKN1A	TCGA.BL.A13J	8	54	0.4927	0
CDKN2A	TCGA.BL.A13J	9	38	0.0958	1
CREBBP	TCGA.BL.A13J	31	198	0.2828	1
E2F3	TCGA.BL.A13J	2	9	0.4047	0
EGFR	TCGA.BL.A13J	23	137	0.2173	1
ELF3	TCGA.BL.A13J	3	9	0.1588	0
EP300	TCGA.BL.A13J	36	203	0.0887	1
ERBB2	TCGA.BL.A13J	9	42	0.1508	1
ERBB3	TCGA.BL.A13J	4	26	0.5155	0
ERCC2	TCGA.BL.A13J	1	8	0.7103	0
FBXW7	TCGA.BL.A13J	2	17	0.7099	0
FGFR3	TCGA.BL.A13J	4	39	0.8015	0
FOXA1	TCGA.BL.A13J	0	2	1	0
HRAS	TCGA.BL.A13J	12	65	0.2147	1
KLF5	TCGA.BL.A13J	6	8	0.0032	1
MDM2	TCGA.BL.A13J	10	39	0.0583	1
MLL2	TCGA.BL.A13J	0	3	1	0
MYC	TCGA.BL.A13J	8	64	0.6794	0
MYCL1	TCGA.BL.A13J	1	2	0.3354	0
NCOR1	TCGA.BL.A13J	10	46	0.1229	0
NFE2L2	TCGA.BL.A13J	3	17	0.456	0
PAIP1	TCGA.BL.A13J	1	3	0.4263	0
PIK3CA	TCGA.BL.A13J	4	19	0.3051	1
PPARG	TCGA.BL.A13J	2	25	0.8741	0
PTEN	TCGA.BL.A13J	4	21	0.364	0
PVRL4	TCGA.BL.A13J	1	2	0.3292	1
RB1	TCGA.BL.A13J	13	123	0.8707	1
RHOA	TCGA.BL.A13J	8	64	0.6763	1
RHOB	TCGA.BL.A13J	2	6	0.2494	0
RXRA	TCGA.BL.A13J	4	71	0.99	0
SOX4	TCGA.BL.A13J	1	2	0.3367	1
STAG2	TCGA.BL.A13J	1	2	0.3374	1
TP53	TCGA.BL.A13J	36	237	0.3273	1
TSC1	TCGA.BL.A13J	2	15	0.6515	0
TXNIP	TCGA.BL.A13J	1	8	0.7159	1
YAP1	TCGA.BL.A13J	1	18	0.9268	0
YWHAZ	TCGA.BL.A13J	23	106	0.0316	1
ZFP36L1	TCGA.BL.A13J	2	2	0.0667	1
ARID1A	TCGA.BL.A3JM	3	2	0.0027	1
BCL2L1	TCGA.BL.A3JM	4	50	0.6757	1
BTG2	TCGA.BL.A3JM	2	9	0.2307	1
CCND1	TCGA.BL.A3JM	3	39	0.7023	0
CCND3	TCGA.BL.A3JM	1	24	0.8952	0
CCNE1	TCGA.BL.A3JM	2	25	0.6793	1
CDKN1A	TCGA.BL.A3JM	6	54	0.3752	0
CDKN2A	TCGA.BL.A3JM	4	38	0.4721	1
CREBBP	TCGA.BL.A3JM	16	198	0.7156	0
E2F3	TCGA.BL.A3JM	1	9	0.5858	0
EGFR	TCGA.BL.A3JM	18	137	0.0815	0
ELF3	TCGA.BL.A3JM	1	9	0.5986	1
EP300	TCGA.BL.A3JM	19	203	0.4848	0
ERBB2	TCGA.BL.A3JM	7	42	0.1013	1
ERBB3	TCGA.BL.A3JM	3	26	0.4406	0
ERCC2	TCGA.BL.A3JM	0	8	1	0
FBXW7	TCGA.BL.A3JM	1	17	0.8095	0
FGFR3	TCGA.BL.A3JM	5	39	0.2969	0
FOXA1	TCGA.BL.A3JM	1	2	0.236	0
HRAS	TCGA.BL.A3JM	7	65	0.3882	0
KLF5	TCGA.BL.A3JM	3	8	0.0506	1
MDM2	TCGA.BL.A3JM	7	39	0.0702	1
MLL2	TCGA.BL.A3JM	0	3	1	0
MYC	TCGA.BL.A3JM	4	64	0.8406	0
MYCL1	TCGA.BL.A3JM	0	2	1	0
NCOR1	TCGA.BL.A3JM	5	46	0.4231	0
NFE2L2	TCGA.BL.A3JM	0	17	1	0
PAIP1	TCGA.BL.A3JM	1	3	0.309	0
PIK3CA	TCGA.BL.A3JM	1	19	0.8359	1
PPARG	TCGA.BL.A3JM	3	25	0.4217	0
PTEN	TCGA.BL.A3JM	3	21	0.3223	0
PVRL4	TCGA.BL.A3JM	1	2	0.2427	1
RB1	TCGA.BL.A3JM	6	123	0.9671	1
RHOA	TCGA.BL.A3JM	5	64	0.6944	1
RHOB	TCGA.BL.A3JM	0	6	1	0
RXRA	TCGA.BL.A3JM	3	71	0.9587	0
SOX4	TCGA.BL.A3JM	0	2	1	0
STAG2	TCGA.BL.A3JM	0	2	1	0
TP53	TCGA.BL.A3JM	23	237	0.4043	1
TSC1	TCGA.BL.A3JM	2	15	0.4342	0
TXNIP	TCGA.BL.A3JM	1	8	0.5516	1
YAP1	TCGA.BL.A3JM	1	18	0.8229	0
YWHAZ	TCGA.BL.A3JM	14	106	0.1097	1
ZFP36L1	TCGA.BL.A3JM	0	2	1	0
ARID1A	TCGA.BT.A0S7	1	2	0.2067	1
BCL2L1	TCGA.BT.A0S7	6	50	0.2175	1
BTG2	TCGA.BT.A0S7	0	9	1	0
CCND1	TCGA.BT.A0S7	5	39	0.2045	0
CCND3	TCGA.BT.A0S7	0	24	1	0
CCNE1	TCGA.BT.A0S7	1	25	0.8748	0
CDKN1A	TCGA.BT.A0S7	4	54	0.621	0
CDKN2A	TCGA.BT.A0S7	3	38	0.5831	1
CREBBP	TCGA.BT.A0S7	15	198	0.5845	1
E2F3	TCGA.BT.A0S7	2	9	0.1849	0
EGFR	TCGA.BT.A0S7	11	137	0.5252	1
ELF3	TCGA.BT.A0S7	3	9	0.0439	0
EP300	TCGA.BT.A0S7	21	203	0.1262	1
ERBB2	TCGA.BT.A0S7	6	42	0.1236	1
ERBB3	TCGA.BT.A0S7	3	26	0.3578	0
ERCC2	TCGA.BT.A0S7	0	8	1	0
FBXW7	TCGA.BT.A0S7	3	17	0.1701	0
FGFR3	TCGA.BT.A0S7	2	39	0.8214	1
FOXA1	TCGA.BT.A0S7	0	2	1	0
HRAS	TCGA.BT.A0S7	8	65	0.1465	0
KLF5	TCGA.BT.A0S7	3	8	0.0336	1
MDM2	TCGA.BT.A0S7	11	39	0.0003	1
MLL2	TCGA.BT.A0S7	0	3	1	0
MYC	TCGA.BT.A0S7	11	64	0.0161	0
MYCL1	TCGA.BT.A0S7	1	2	0.2066	0
NCOR1	TCGA.BT.A0S7	5	46	0.3046	0
NFE2L2	TCGA.BT.A0S7	2	17	0.406	0
PAIP1	TCGA.BT.A0S7	0	3	1	0
PIK3CA	TCGA.BT.A0S7	0	19	1	0
PPARG	TCGA.BT.A0S7	1	25	0.8687	0
PTEN	TCGA.BT.A0S7	4	21	0.0972	1
PVRL4	TCGA.BT.A0S7	1	2	0.2082	0
RB1	TCGA.BT.A0S7	16	123	0.0393	1
RHOA	TCGA.BT.A0S7	6	64	0.406	0
RHOB	TCGA.BT.A0S7	0	6	1	0
RXRA	TCGA.BT.A0S7	3	71	0.9161	0
SOX4	TCGA.BT.A0S7	1	2	0.2113	1
STAG2	TCGA.BT.A0S7	0	2	1	0
TP53	TCGA.BT.A0S7	26	237	0.0586	0
TSC1	TCGA.BT.A0S7	1	15	0.7159	0
TXNIP	TCGA.BT.A0S7	0	8	1	0
YAP1	TCGA.BT.A0S7	2	18	0.4272	0
YWHAZ	TCGA.BT.A0S7	13	106	0.089	0
ZFP36L1	TCGA.BT.A0S7	1	2	0.2066	1
ARID1A	TCGA.BT.A0YX	1	2	0.1435	1
BCL2L1	TCGA.BT.A0YX	6	50	0.0538	0
BTG2	TCGA.BT.A0YX	0	9	1	0
CCND1	TCGA.BT.A0YX	1	39	0.8789	0
CCND3	TCGA.BT.A0YX	2	24	0.3867	0
CCNE1	TCGA.BT.A0YX	2	25	0.3993	0
CDKN1A	TCGA.BT.A0YX	5	54	0.1672	0
CDKN2A	TCGA.BT.A0YX	4	38	0.1511	1
CREBBP	TCGA.BT.A0YX	13	198	0.269	0
E2F3	TCGA.BT.A0YX	0	9	1	0
EGFR	TCGA.BT.A0YX	8	137	0.4591	0
ELF3	TCGA.BT.A0YX	0	9	1	0
EP300	TCGA.BT.A0YX	7	203	0.9171	0
ERBB2	TCGA.BT.A0YX	3	42	0.3982	1
ERBB3	TCGA.BT.A0YX	3	26	0.1748	0
ERCC2	TCGA.BT.A0YX	0	8	1	0
FBXW7	TCGA.BT.A0YX	3	17	0.0732	1
FGFR3	TCGA.BT.A0YX	1	39	0.8768	0
FOXA1	TCGA.BT.A0YX	0	2	1	0
HRAS	TCGA.BT.A0YX	5	65	0.273	0
KLF5	TCGA.BT.A0YX	2	8	0.0846	1
MDM2	TCGA.BT.A0YX	2	39	0.6247	0
MLL2	TCGA.BT.A0YX	1	3	0.1896	1
MYC	TCGA.BT.A0YX	5	64	0.2723	0
MYCL1	TCGA.BT.A0YX	0	2	1	0
NCOR1	TCGA.BT.A0YX	4	46	0.2367	0
NFE2L2	TCGA.BT.A0YX	1	17	0.607	1
PAIP1	TCGA.BT.A0YX	0	3	1	0
PIK3CA	TCGA.BT.A0YX	1	19	0.6508	1
PPARG	TCGA.BT.A0YX	1	25	0.749	0
PTEN	TCGA.BT.A0YX	3	21	0.1089	0
PVRL4	TCGA.BT.A0YX	1	2	0.1464	0
RB1	TCGA.BT.A0YX	4	123	0.8941	0
RHOA	TCGA.BT.A0YX	4	64	0.4441	0
RHOB	TCGA.BT.A0YX	0	6	1	0
RXRA	TCGA.BT.A0YX	4	71	0.5363	0
SOX4	TCGA.BT.A0YX	0	2	1	0
STAG2	TCGA.BT.A0YX	0	2	1	0
TP53	TCGA.BT.A0YX	9	237	0.8905	0
TSC1	TCGA.BT.A0YX	0	15	1	0
TXNIP	TCGA.BT.A0YX	0	8	1	0
YAP1	TCGA.BT.A0YX	1	18	0.638	1
YWHAZ	TCGA.BT.A0YX	10	106	0.0608	0
ZFP36L1	TCGA.BT.A0YX	0	2	1	0
ARID1A	TCGA.BT.A20J	2	2	0.1079	1
BCL2L1	TCGA.BT.A20J	15	50	0.0545	1
BTG2	TCGA.BT.A20J	1	9	0.8374	0
CCND1	TCGA.BT.A20J	9	39	0.3156	1
CCND3	TCGA.BT.A20J	0	24	1	0
CCNE1	TCGA.BT.A20J	5	25	0.5113	1
CDKN1A	TCGA.BT.A20J	12	54	0.3099	0
CDKN2A	TCGA.BT.A20J	9	38	0.2865	1
CREBBP	TCGA.BT.A20J	41	198	0.2387	0
E2F3	TCGA.BT.A20J	3	9	0.2792	0
EGFR	TCGA.BT.A20J	30	137	0.1929	1
ELF3	TCGA.BT.A20J	3	9	0.27	0
EP300	TCGA.BT.A20J	44	203	0.1502	1
ERBB2	TCGA.BT.A20J	10	42	0.2662	0
ERBB3	TCGA.BT.A20J	6	26	0.3653	0
ERCC2	TCGA.BT.A20J	0	8	1	0
FBXW7	TCGA.BT.A20J	4	17	0.4189	0
FGFR3	TCGA.BT.A20J	7	39	0.588	1
FOXA1	TCGA.BT.A20J	0	2	1	0
HRAS	TCGA.BT.A20J	16	65	0.1622	1
KLF5	TCGA.BT.A20J	4	8	0.0854	1
MDM2	TCGA.BT.A20J	13	39	0.0385	1
MLL2	TCGA.BT.A20J	0	3	1	0
MYC	TCGA.BT.A20J	15	64	0.2152	1
MYCL1	TCGA.BT.A20J	2	2	0.1019	1
NCOR1	TCGA.BT.A20J	11	46	0.2505	0
NFE2L2	TCGA.BT.A20J	4	17	0.4147	0
PAIP1	TCGA.BT.A20J	1	3	0.5178	0
PIK3CA	TCGA.BT.A20J	5	19	0.3044	1
PPARG	TCGA.BT.A20J	4	25	0.6944	0
PTEN	TCGA.BT.A20J	8	21	0.054	0
PVRL4	TCGA.BT.A20J	3	2	0.0184	1
RB1	TCGA.BT.A20J	22	123	0.5872	1
RHOA	TCGA.BT.A20J	8	64	0.9063	1
RHOB	TCGA.BT.A20J	1	6	0.72	0
RXRA	TCGA.BT.A20J	7	71	0.9767	0
SOX4	TCGA.BT.A20J	0	2	1	0
STAG2	TCGA.BT.A20J	0	2	1	0
TP53	TCGA.BT.A20J	49	237	0.2141	1
TSC1	TCGA.BT.A20J	4	15	0.3375	0
TXNIP	TCGA.BT.A20J	6	8	0.0064	1
YAP1	TCGA.BT.A20J	2	18	0.8589	1
YWHAZ	TCGA.BT.A20J	29	106	0.0264	1
ZFP36L1	TCGA.BT.A20J	2	2	0.1077	1
ARID1A	TCGA.BT.A20N	0	2	1	0
BCL2L1	TCGA.BT.A20N	12	50	0.1691	1
BTG2	TCGA.BT.A20N	2	9	0.5092	1
CCND1	TCGA.BT.A20N	6	39	0.6765	0
CCND3	TCGA.BT.A20N	0	24	1	0
CCNE1	TCGA.BT.A20N	5	25	0.4612	1
CDKN1A	TCGA.BT.A20N	8	54	0.7232	0
CDKN2A	TCGA.BT.A20N	7	38	0.5086	1
CREBBP	TCGA.BT.A20N	30	198	0.7758	1
E2F3	TCGA.BT.A20N	2	9	0.5197	0
EGFR	TCGA.BT.A20N	29	137	0.1571	1
ELF3	TCGA.BT.A20N	5	9	0.029	1
EP300	TCGA.BT.A20N	37	203	0.3806	0
ERBB2	TCGA.BT.A20N	9	42	0.3099	1
ERBB3	TCGA.BT.A20N	4	26	0.6796	0
ERCC2	TCGA.BT.A20N	1	8	0.7776	0
FBXW7	TCGA.BT.A20N	3	17	0.5829	0
FGFR3	TCGA.BT.A20N	8	39	0.3794	0
FOXA1	TCGA.BT.A20N	1	2	0.4052	0
HRAS	TCGA.BT.A20N	13	65	0.339	1
KLF5	TCGA.BT.A20N	3	8	0.1993	1
MDM2	TCGA.BT.A20N	12	39	0.0448	0
MLL2	TCGA.BT.A20N	1	3	0.4983	1
MYC	TCGA.BT.A20N	9	64	0.781	0
MYCL1	TCGA.BT.A20N	1	2	0.4081	0
NCOR1	TCGA.BT.A20N	11	46	0.1883	0
NFE2L2	TCGA.BT.A20N	2	17	0.8104	0
PAIP1	TCGA.BT.A20N	1	3	0.4893	0
PIK3CA	TCGA.BT.A20N	3	19	0.661	1
PPARG	TCGA.BT.A20N	1	25	0.9884	0
PTEN	TCGA.BT.A20N	5	21	0.3288	1
PVRL4	TCGA.BT.A20N	3	2	0.0149	1
RB1	TCGA.BT.A20N	17	123	0.8505	1
RHOA	TCGA.BT.A20N	8	64	0.8631	0
RHOB	TCGA.BT.A20N	2	6	0.3395	1
RXRA	TCGA.BT.A20N	4	71	0.998	0
SOX4	TCGA.BT.A20N	1	2	0.3953	1
STAG2	TCGA.BT.A20N	0	2	1	0
TP53	TCGA.BT.A20N	47	237	0.1736	1
TSC1	TCGA.BT.A20N	3	15	0.519	0
TXNIP	TCGA.BT.A20N	2	8	0.4534	1
YAP1	TCGA.BT.A20N	4	18	0.4058	1
YWHAZ	TCGA.BT.A20N	24	106	0.1078	1
ZFP36L1	TCGA.BT.A20N	2	2	0.089	1
ARID1A	TCGA.BT.A20O	0	2	1	0
BCL2L1	TCGA.BT.A20O	2	50	0.1464	0
BTG2	TCGA.BT.A20O	0	9	1	0
CCND1	TCGA.BT.A20O	0	39	1	0
CCND3	TCGA.BT.A20O	0	24	1	0
CCNE1	TCGA.BT.A20O	2	25	0.0478	1
CDKN1A	TCGA.BT.A20O	1	54	0.5238	0
CDKN2A	TCGA.BT.A20O	0	38	1	0
CREBBP	TCGA.BT.A20O	4	198	0.2695	1
E2F3	TCGA.BT.A20O	0	9	1	0
EGFR	TCGA.BT.A20O	4	137	0.1199	1
ELF3	TCGA.BT.A20O	2	9	0.0083	0
EP300	TCGA.BT.A20O	5	203	0.1352	0
ERBB2	TCGA.BT.A20O	5	42	0.0003	1
ERBB3	TCGA.BT.A20O	4	26	0.0005	0
ERCC2	TCGA.BT.A20O	1	8	0.1103	1
FBXW7	TCGA.BT.A20O	2	17	0.0227	1
FGFR3	TCGA.BT.A20O	0	39	1	0
FOXA1	TCGA.BT.A20O	0	2	1	0
HRAS	TCGA.BT.A20O	4	65	0.0116	0
KLF5	TCGA.BT.A20O	1	8	0.1107	0
MDM2	TCGA.BT.A20O	3	39	0.0154	0
MLL2	TCGA.BT.A20O	0	3	1	0
MYC	TCGA.BT.A20O	2	64	0.2208	0
MYCL1	TCGA.BT.A20O	0	2	1	0
NCOR1	TCGA.BT.A20O	0	46	1	0
NFE2L2	TCGA.BT.A20O	1	17	0.2117	0
PAIP1	TCGA.BT.A20O	0	3	1	0
PIK3CA	TCGA.BT.A20O	1	19	0.2277	1
PPARG	TCGA.BT.A20O	0	25	1	0
PTEN	TCGA.BT.A20O	3	21	0.0041	0
PVRL4	TCGA.BT.A20O	0	2	1	0
RB1	TCGA.BT.A20O	1	123	0.8112	0
RHOA	TCGA.BT.A20O	2	64	0.2193	0
RHOB	TCGA.BT.A20O	1	6	0.0885	0
RXRA	TCGA.BT.A20O	1	71	0.622	0
SOX4	TCGA.BT.A20O	0	2	1	0
STAG2	TCGA.BT.A20O	0	2	1	0
TP53	TCGA.BT.A20O	3	237	0.615	1
TSC1	TCGA.BT.A20O	1	15	0.1952	0
TXNIP	TCGA.BT.A20O	0	8	1	0
YAP1	TCGA.BT.A20O	1	18	0.2243	0
YWHAZ	TCGA.BT.A20O	3	106	0.1773	0
ZFP36L1	TCGA.BT.A20O	0	2	1	0
ARID1A	TCGA.BT.A20P	0	2	1	0
BCL2L1	TCGA.BT.A20P	2	50	0.17	1
BTG2	TCGA.BT.A20P	0	9	1	0
CCND1	TCGA.BT.A20P	1	39	0.4453	0
CCND3	TCGA.BT.A20P	0	24	1	0
CCNE1	TCGA.BT.A20P	1	25	0.3201	0
CDKN1A	TCGA.BT.A20P	0	54	1	0
CDKN2A	TCGA.BT.A20P	2	38	0.1092	1
CREBBP	TCGA.BT.A20P	1	198	0.9463	0
E2F3	TCGA.BT.A20P	0	9	1	0
EGFR	TCGA.BT.A20P	4	137	0.1374	0
ELF3	TCGA.BT.A20P	0	9	1	0
EP300	TCGA.BT.A20P	1	203	0.9503	0
ERBB2	TCGA.BT.A20P	4	42	0.0027	1
ERBB3	TCGA.BT.A20P	2	26	0.0591	0
ERCC2	TCGA.BT.A20P	0	8	1	0
FBXW7	TCGA.BT.A20P	0	17	1	0
FGFR3	TCGA.BT.A20P	2	39	0.1193	1
FOXA1	TCGA.BT.A20P	0	2	1	0
HRAS	TCGA.BT.A20P	1	65	0.6142	0
KLF5	TCGA.BT.A20P	0	8	1	0
MDM2	TCGA.BT.A20P	3	39	0.0248	1
MLL2	TCGA.BT.A20P	0	3	1	0
MYC	TCGA.BT.A20P	1	64	0.6131	0
MYCL1	TCGA.BT.A20P	0	2	1	0
NCOR1	TCGA.BT.A20P	0	46	1	0
NFE2L2	TCGA.BT.A20P	1	17	0.2251	0
PAIP1	TCGA.BT.A20P	0	3	1	0
PIK3CA	TCGA.BT.A20P	0	19	1	0
PPARG	TCGA.BT.A20P	0	25	1	0
PTEN	TCGA.BT.A20P	0	21	1	0
PVRL4	TCGA.BT.A20P	0	2	1	0
RB1	TCGA.BT.A20P	1	123	0.8287	0
RHOA	TCGA.BT.A20P	2	64	0.2469	0
RHOB	TCGA.BT.A20P	0	6	1	0
RXRA	TCGA.BT.A20P	0	71	1	0
SOX4	TCGA.BT.A20P	0	2	1	0
STAG2	TCGA.BT.A20P	0	2	1	0
TP53	TCGA.BT.A20P	7	237	0.0541	0
TSC1	TCGA.BT.A20P	2	15	0.0223	1
TXNIP	TCGA.BT.A20P	0	8	1	0
YAP1	TCGA.BT.A20P	0	18	1	0
YWHAZ	TCGA.BT.A20P	4	106	0.0713	0
ZFP36L1	TCGA.BT.A20P	1	2	0.0412	1
ARID1A	TCGA.BT.A20Q	1	2	0.059	1
BCL2L1	TCGA.BT.A20Q	4	50	0.0256	1
BTG2	TCGA.BT.A20Q	0	9	1	0
CCND1	TCGA.BT.A20Q	2	39	0.2133	0
CCND3	TCGA.BT.A20Q	0	24	1	0
CCNE1	TCGA.BT.A20Q	1	25	0.4172	0
CDKN1A	TCGA.BT.A20Q	1	54	0.6927	0
CDKN2A	TCGA.BT.A20Q	2	38	0.2077	1
CREBBP	TCGA.BT.A20Q	8	198	0.0698	0
E2F3	TCGA.BT.A20Q	1	9	0.1962	0
EGFR	TCGA.BT.A20Q	3	137	0.5659	0
ELF3	TCGA.BT.A20Q	1	9	0.1966	1
EP300	TCGA.BT.A20Q	6	203	0.28	0
ERBB2	TCGA.BT.A20Q	2	42	0.237	1
ERBB3	TCGA.BT.A20Q	2	26	0.1151	0
ERCC2	TCGA.BT.A20Q	0	8	1	0
FBXW7	TCGA.BT.A20Q	0	17	1	0
FGFR3	TCGA.BT.A20Q	1	39	0.5787	0
FOXA1	TCGA.BT.A20Q	0	2	1	0
HRAS	TCGA.BT.A20Q	1	65	0.7607	0
KLF5	TCGA.BT.A20Q	1	8	0.1806	1
MDM2	TCGA.BT.A20Q	3	39	0.0559	0
MLL2	TCGA.BT.A20Q	0	3	1	0
MYC	TCGA.BT.A20Q	4	64	0.0512	0
MYCL1	TCGA.BT.A20Q	0	2	1	0
NCOR1	TCGA.BT.A20Q	2	46	0.2718	1
NFE2L2	TCGA.BT.A20Q	0	17	1	0
PAIP1	TCGA.BT.A20Q	0	3	1	0
PIK3CA	TCGA.BT.A20Q	0	19	1	0
PPARG	TCGA.BT.A20Q	1	25	0.4248	0
PTEN	TCGA.BT.A20Q	0	21	1	0
PVRL4	TCGA.BT.A20Q	0	2	1	0
RB1	TCGA.BT.A20Q	3	123	0.5002	1
RHOA	TCGA.BT.A20Q	2	64	0.4056	0
RHOB	TCGA.BT.A20Q	2	6	0.0116	0
RXRA	TCGA.BT.A20Q	0	71	1	0
SOX4	TCGA.BT.A20Q	0	2	1	0
STAG2	TCGA.BT.A20Q	0	2	1	0
TP53	TCGA.BT.A20Q	6	237	0.3968	0
TSC1	TCGA.BT.A20Q	0	15	1	0
TXNIP	TCGA.BT.A20Q	0	8	1	0
YAP1	TCGA.BT.A20Q	0	18	1	0
YWHAZ	TCGA.BT.A20Q	3	106	0.4071	0
ZFP36L1	TCGA.BT.A20Q	0	2	1	0
ARID1A	TCGA.BT.A20R	2	2	0.0388	1
BCL2L1	TCGA.BT.A20R	5	50	0.6276	1
BTG2	TCGA.BT.A20R	0	9	1	0
CCND1	TCGA.BT.A20R	4	39	0.5959	0
CCND3	TCGA.BT.A20R	0	24	1	0
CCNE1	TCGA.BT.A20R	1	25	0.9394	1
CDKN1A	TCGA.BT.A20R	8	54	0.231	0
CDKN2A	TCGA.BT.A20R	1	38	0.984	0
CREBBP	TCGA.BT.A20R	25	198	0.2199	1
E2F3	TCGA.BT.A20R	2	9	0.2878	0
EGFR	TCGA.BT.A20R	15	137	0.4835	0
ELF3	TCGA.BT.A20R	2	9	0.2875	0
EP300	TCGA.BT.A20R	28	203	0.0953	1
ERBB2	TCGA.BT.A20R	6	42	0.2958	1
ERBB3	TCGA.BT.A20R	3	26	0.5432	1
ERCC2	TCGA.BT.A20R	2	8	0.2435	0
FBXW7	TCGA.BT.A20R	1	17	0.8519	0
FGFR3	TCGA.BT.A20R	7	39	0.1302	1
FOXA1	TCGA.BT.A20R	0	2	1	0
HRAS	TCGA.BT.A20R	11	65	0.0931	1
KLF5	TCGA.BT.A20R	3	8	0.0731	1
MDM2	TCGA.BT.A20R	11	39	0.0044	1
MLL2	TCGA.BT.A20R	0	3	1	0
MYC	TCGA.BT.A20R	9	64	0.256	0
MYCL1	TCGA.BT.A20R	1	2	0.2714	1
NCOR1	TCGA.BT.A20R	8	46	0.1304	0
NFE2L2	TCGA.BT.A20R	2	17	0.5632	0
PAIP1	TCGA.BT.A20R	0	3	1	0
PIK3CA	TCGA.BT.A20R	4	19	0.1575	1
PPARG	TCGA.BT.A20R	3	25	0.521	0
PTEN	TCGA.BT.A20R	5	21	0.0909	1
PVRL4	TCGA.BT.A20R	0	2	1	0
RB1	TCGA.BT.A20R	13	123	0.537	1
RHOA	TCGA.BT.A20R	8	64	0.385	0
RHOB	TCGA.BT.A20R	0	6	1	0
RXRA	TCGA.BT.A20R	5	71	0.8759	0
SOX4	TCGA.BT.A20R	1	2	0.2739	1
STAG2	TCGA.BT.A20R	0	2	1	0
TP53	TCGA.BT.A20R	27	237	0.3818	1
TSC1	TCGA.BT.A20R	0	15	1	0
TXNIP	TCGA.BT.A20R	2	8	0.2495	1
YAP1	TCGA.BT.A20R	2	18	0.6015	0
YWHAZ	TCGA.BT.A20R	21	106	0.0062	0
ZFP36L1	TCGA.BT.A20R	1	2	0.2703	1
ARID1A	TCGA.BT.A20T	2	2	0.0852	1
BCL2L1	TCGA.BT.A20T	9	50	0.4449	1
BTG2	TCGA.BT.A20T	1	9	0.8082	1
CCND1	TCGA.BT.A20T	9	39	0.2014	0
CCND3	TCGA.BT.A20T	2	24	0.9114	0
CCNE1	TCGA.BT.A20T	8	25	0.0624	0
CDKN1A	TCGA.BT.A20T	9	54	0.5324	1
CDKN2A	TCGA.BT.A20T	4	38	0.8727	1
CREBBP	TCGA.BT.A20T	34	198	0.4021	1
E2F3	TCGA.BT.A20T	3	9	0.2158	0
EGFR	TCGA.BT.A20T	23	137	0.4672	0
ELF3	TCGA.BT.A20T	3	9	0.2264	1
EP300	TCGA.BT.A20T	40	203	0.13	0
ERBB2	TCGA.BT.A20T	6	42	0.6987	1
ERBB3	TCGA.BT.A20T	1	26	0.9881	0
ERCC2	TCGA.BT.A20T	1	8	0.7648	0
FBXW7	TCGA.BT.A20T	2	17	0.7873	0
FGFR3	TCGA.BT.A20T	6	39	0.6328	1
FOXA1	TCGA.BT.A20T	1	2	0.3806	0
HRAS	TCGA.BT.A20T	15	65	0.1214	1
KLF5	TCGA.BT.A20T	4	8	0.0626	1
MDM2	TCGA.BT.A20T	13	39	0.017	1
MLL2	TCGA.BT.A20T	0	3	1	0
MYC	TCGA.BT.A20T	10	64	0.6059	0
MYCL1	TCGA.BT.A20T	2	2	0.0855	1
NCOR1	TCGA.BT.A20T	7	46	0.6325	0
NFE2L2	TCGA.BT.A20T	3	17	0.5507	0
PAIP1	TCGA.BT.A20T	1	3	0.4852	0
PIK3CA	TCGA.BT.A20T	6	19	0.111	0
PPARG	TCGA.BT.A20T	3	25	0.7911	0
PTEN	TCGA.BT.A20T	4	21	0.4844	0
PVRL4	TCGA.BT.A20T	2	2	0.0884	1
RB1	TCGA.BT.A20T	22	123	0.3572	1
RHOA	TCGA.BT.A20T	9	64	0.7216	1
RHOB	TCGA.BT.A20T	2	6	0.3089	0
RXRA	TCGA.BT.A20T	10	71	0.7322	0
SOX4	TCGA.BT.A20T	0	2	1	0
STAG2	TCGA.BT.A20T	0	2	1	0
TP53	TCGA.BT.A20T	44	237	0.2004	0
TSC1	TCGA.BT.A20T	3	15	0.4747	0
TXNIP	TCGA.BT.A20T	4	8	0.0652	1
YAP1	TCGA.BT.A20T	5	18	0.1905	0
YWHAZ	TCGA.BT.A20T	23	106	0.1086	1
ZFP36L1	TCGA.BT.A20T	2	2	0.0873	1
ARID1A	TCGA.BT.A20U	0	2	1	0
BCL2L1	TCGA.BT.A20U	4	50	0.0038	0
BTG2	TCGA.BT.A20U	0	9	1	0
CCND1	TCGA.BT.A20U	2	39	0.1072	0
CCND3	TCGA.BT.A20U	0	24	1	0
CCNE1	TCGA.BT.A20U	0	25	1	0
CDKN1A	TCGA.BT.A20U	3	54	0.0444	0
CDKN2A	TCGA.BT.A20U	1	38	0.4209	1
CREBBP	TCGA.BT.A20U	8	198	0.0061	0
E2F3	TCGA.BT.A20U	1	9	0.1197	0
EGFR	TCGA.BT.A20U	4	137	0.1298	0
ELF3	TCGA.BT.A20U	0	9	1	0
EP300	TCGA.BT.A20U	6	203	0.0652	0
ERBB2	TCGA.BT.A20U	2	42	0.1204	1
ERBB3	TCGA.BT.A20U	2	26	0.0546	0
ERCC2	TCGA.BT.A20U	0	8	1	0
FBXW7	TCGA.BT.A20U	0	17	1	0
FGFR3	TCGA.BT.A20U	0	39	1	0
FOXA1	TCGA.BT.A20U	0	2	1	0
HRAS	TCGA.BT.A20U	2	65	0.2332	0
KLF5	TCGA.BT.A20U	1	8	0.1195	1
MDM2	TCGA.BT.A20U	6	39	0	0
MLL2	TCGA.BT.A20U	0	3	1	0
MYC	TCGA.BT.A20U	4	64	0.0124	0
MYCL1	TCGA.BT.A20U	0	2	1	0
NCOR1	TCGA.BT.A20U	1	46	0.4693	0
NFE2L2	TCGA.BT.A20U	2	17	0.0258	1
PAIP1	TCGA.BT.A20U	0	3	1	0
PIK3CA	TCGA.BT.A20U	0	19	1	0
PPARG	TCGA.BT.A20U	3	25	0.0053	0
PTEN	TCGA.BT.A20U	2	21	0.0353	1
PVRL4	TCGA.BT.A20U	0	2	1	0
RB1	TCGA.BT.A20U	1	123	0.815	1
RHOA	TCGA.BT.A20U	2	64	0.2235	0
RHOB	TCGA.BT.A20U	0	6	1	0
RXRA	TCGA.BT.A20U	0	71	1	0
SOX4	TCGA.BT.A20U	0	2	1	0
STAG2	TCGA.BT.A20U	0	2	1	0
TP53	TCGA.BT.A20U	5	237	0.2214	1
TSC1	TCGA.BT.A20U	0	15	1	0
TXNIP	TCGA.BT.A20U	0	8	1	0
YAP1	TCGA.BT.A20U	0	18	1	0
YWHAZ	TCGA.BT.A20U	4	106	0.0626	0
ZFP36L1	TCGA.BT.A20U	0	2	1	0
ARID1A	TCGA.BT.A20V	0	2	1	0
BCL2L1	TCGA.BT.A20V	9	50	0.5605	1
BTG2	TCGA.BT.A20V	2	9	0.5419	1
CCND1	TCGA.BT.A20V	5	39	0.8416	0
CCND3	TCGA.BT.A20V	0	24	1	0
CCNE1	TCGA.BT.A20V	6	25	0.3158	1
CDKN1A	TCGA.BT.A20V	9	54	0.6502	0
CDKN2A	TCGA.BT.A20V	6	38	0.7035	1
CREBBP	TCGA.BT.A20V	30	198	0.8526	1
E2F3	TCGA.BT.A20V	3	9	0.2633	0
EGFR	TCGA.BT.A20V	25	137	0.5051	1
ELF3	TCGA.BT.A20V	3	9	0.277	1
EP300	TCGA.BT.A20V	41	203	0.258	0
ERBB2	TCGA.BT.A20V	7	42	0.6466	0
ERBB3	TCGA.BT.A20V	2	26	0.954	0
ERCC2	TCGA.BT.A20V	1	8	0.8045	0
FBXW7	TCGA.BT.A20V	4	17	0.3939	0
FGFR3	TCGA.BT.A20V	8	39	0.4268	1
FOXA1	TCGA.BT.A20V	1	2	0.4157	0
HRAS	TCGA.BT.A20V	17	65	0.0855	1
KLF5	TCGA.BT.A20V	4	8	0.0795	1
MDM2	TCGA.BT.A20V	12	39	0.0624	1
MLL2	TCGA.BT.A20V	0	3	1	0
MYC	TCGA.BT.A20V	9	64	0.8225	0
MYCL1	TCGA.BT.A20V	1	2	0.4196	0
NCOR1	TCGA.BT.A20V	13	46	0.0907	0
NFE2L2	TCGA.BT.A20V	4	17	0.4	0
PAIP1	TCGA.BT.A20V	1	3	0.5178	0
PIK3CA	TCGA.BT.A20V	4	19	0.4834	1
PPARG	TCGA.BT.A20V	2	25	0.9498	0
PTEN	TCGA.BT.A20V	6	21	0.2071	1
PVRL4	TCGA.BT.A20V	3	2	0.0172	1
RB1	TCGA.BT.A20V	16	123	0.9299	1
RHOA	TCGA.BT.A20V	9	64	0.8232	1
RHOB	TCGA.BT.A20V	2	6	0.3587	0
RXRA	TCGA.BT.A20V	5	71	0.9962	0
SOX4	TCGA.BT.A20V	0	2	1	0
STAG2	TCGA.BT.A20V	0	2	1	0
TP53	TCGA.BT.A20V	49	237	0.1815	0
TSC1	TCGA.BT.A20V	4	15	0.3208	0
TXNIP	TCGA.BT.A20V	2	8	0.4855	1
YAP1	TCGA.BT.A20V	5	18	0.2598	1
YWHAZ	TCGA.BT.A20V	26	106	0.0764	1
ZFP36L1	TCGA.BT.A20V	2	2	0.1012	1
ARID1A	TCGA.BT.A20W	1	2	0.3619	1
BCL2L1	TCGA.BT.A20W	11	50	0.1409	1
BTG2	TCGA.BT.A20W	2	9	0.4394	1
CCND1	TCGA.BT.A20W	7	39	0.3886	0
CCND3	TCGA.BT.A20W	0	24	1	0
CCNE1	TCGA.BT.A20W	5	25	0.3476	1
CDKN1A	TCGA.BT.A20W	9	54	0.445	0
CDKN2A	TCGA.BT.A20W	5	38	0.6983	1
CREBBP	TCGA.BT.A20W	28	198	0.6599	1
E2F3	TCGA.BT.A20W	2	9	0.4422	0
EGFR	TCGA.BT.A20W	27	137	0.1063	1
ELF3	TCGA.BT.A20W	4	9	0.0694	1
EP300	TCGA.BT.A20W	39	203	0.0781	1
ERBB2	TCGA.BT.A20W	9	42	0.2046	1
ERBB3	TCGA.BT.A20W	4	26	0.5776	0
ERCC2	TCGA.BT.A20W	2	8	0.3874	0
FBXW7	TCGA.BT.A20W	2	17	0.7469	0
FGFR3	TCGA.BT.A20W	8	39	0.2537	1
FOXA1	TCGA.BT.A20W	1	2	0.3699	0
HRAS	TCGA.BT.A20W	12	65	0.2853	1
KLF5	TCGA.BT.A20W	4	8	0.0454	0
MDM2	TCGA.BT.A20W	12	39	0.0205	0
MLL2	TCGA.BT.A20W	0	3	1	0
MYC	TCGA.BT.A20W	11	64	0.3771	0
MYCL1	TCGA.BT.A20W	1	2	0.3651	0
NCOR1	TCGA.BT.A20W	9	46	0.2735	0
NFE2L2	TCGA.BT.A20W	4	17	0.2879	0
PAIP1	TCGA.BT.A20W	1	3	0.4468	0
PIK3CA	TCGA.BT.A20W	5	19	0.1919	1
PPARG	TCGA.BT.A20W	3	25	0.7544	0
PTEN	TCGA.BT.A20W	5	21	0.2391	1
PVRL4	TCGA.BT.A20W	2	2	0.075	1
RB1	TCGA.BT.A20W	18	123	0.5768	0
RHOA	TCGA.BT.A20W	10	64	0.5045	0
RHOB	TCGA.BT.A20W	3	6	0.0877	1
RXRA	TCGA.BT.A20W	6	71	0.9552	0
SOX4	TCGA.BT.A20W	1	2	0.3573	1
STAG2	TCGA.BT.A20W	0	2	1	0
TP53	TCGA.BT.A20W	43	237	0.1202	0
TSC1	TCGA.BT.A20W	4	15	0.2212	0
TXNIP	TCGA.BT.A20W	2	8	0.3844	1
YAP1	TCGA.BT.A20W	5	18	0.1579	1
YWHAZ	TCGA.BT.A20W	25	106	0.0228	1
ZFP36L1	TCGA.BT.A20W	1	2	0.3645	1
ARID1A	TCGA.BT.A20X	0	2	1	0
BCL2L1	TCGA.BT.A20X	3	50	0.6076	1
BTG2	TCGA.BT.A20X	0	9	1	0
CCND1	TCGA.BT.A20X	4	39	0.2344	0
CCND3	TCGA.BT.A20X	0	24	1	0
CCNE1	TCGA.BT.A20X	4	25	0.079	1
CDKN1A	TCGA.BT.A20X	5	54	0.2551	0
CDKN2A	TCGA.BT.A20X	3	38	0.4347	1
CREBBP	TCGA.BT.A20X	15	198	0.2516	1
E2F3	TCGA.BT.A20X	2	9	0.1256	0
EGFR	TCGA.BT.A20X	14	137	0.0548	1
ELF3	TCGA.BT.A20X	3	9	0.0262	0
EP300	TCGA.BT.A20X	14	203	0.3765	1
ERBB2	TCGA.BT.A20X	6	42	0.0526	1
ERBB3	TCGA.BT.A20X	3	26	0.2307	0
ERCC2	TCGA.BT.A20X	0	8	1	0
FBXW7	TCGA.BT.A20X	1	17	0.6746	0
FGFR3	TCGA.BT.A20X	2	39	0.7038	1
FOXA1	TCGA.BT.A20X	0	2	1	0
HRAS	TCGA.BT.A20X	7	65	0.1166	0
KLF5	TCGA.BT.A20X	4	8	0.0024	1
MDM2	TCGA.BT.A20X	8	39	0.0037	1
MLL2	TCGA.BT.A20X	1	3	0.2132	1
MYC	TCGA.BT.A20X	5	64	0.3809	0
MYCL1	TCGA.BT.A20X	0	2	1	0
NCOR1	TCGA.BT.A20X	5	46	0.1603	0
NFE2L2	TCGA.BT.A20X	3	17	0.0991	0
PAIP1	TCGA.BT.A20X	1	3	0.2208	0
PIK3CA	TCGA.BT.A20X	4	19	0.0368	1
PPARG	TCGA.BT.A20X	1	25	0.7974	0
PTEN	TCGA.BT.A20X	3	21	0.1535	0
PVRL4	TCGA.BT.A20X	0	2	1	0
RB1	TCGA.BT.A20X	4	123	0.9478	1
RHOA	TCGA.BT.A20X	4	64	0.5749	1
RHOB	TCGA.BT.A20X	2	6	0.0722	0
RXRA	TCGA.BT.A20X	0	71	1	0
SOX4	TCGA.BT.A20X	1	2	0.1709	1
STAG2	TCGA.BT.A20X	1	2	0.1679	0
TP53	TCGA.BT.A20X	20	237	0.1105	1
TSC1	TCGA.BT.A20X	1	15	0.6336	0
TXNIP	TCGA.BT.A20X	0	8	1	0
YAP1	TCGA.BT.A20X	0	18	1	0
YWHAZ	TCGA.BT.A20X	11	106	0.0708	1
ZFP36L1	TCGA.BT.A20X	0	2	1	0
ARID1A	TCGA.BT.A2LA	1	2	0.4168	1
BCL2L1	TCGA.BT.A2LA	8	50	0.6696	0
BTG2	TCGA.BT.A2LA	3	9	0.259	1
CCND1	TCGA.BT.A2LA	5	39	0.828	0
CCND3	TCGA.BT.A2LA	1	24	0.9882	0
CCNE1	TCGA.BT.A2LA	6	25	0.3116	1
CDKN1A	TCGA.BT.A2LA	8	54	0.7524	0
CDKN2A	TCGA.BT.A2LA	3	38	0.97	0
CREBBP	TCGA.BT.A2LA	34	198	0.6013	1
E2F3	TCGA.BT.A2LA	2	9	0.5222	0
EGFR	TCGA.BT.A2LA	29	137	0.1968	1
ELF3	TCGA.BT.A2LA	3	9	0.2616	1
EP300	TCGA.BT.A2LA	36	203	0.5174	0
ERBB2	TCGA.BT.A2LA	9	42	0.3477	1
ERBB3	TCGA.BT.A2LA	4	26	0.6975	0
ERCC2	TCGA.BT.A2LA	1	8	0.7975	0
FBXW7	TCGA.BT.A2LA	2	17	0.8169	0
FGFR3	TCGA.BT.A2LA	8	39	0.4081	0
FOXA1	TCGA.BT.A2LA	1	2	0.4184	0
HRAS	TCGA.BT.A2LA	16	65	0.1239	1
KLF5	TCGA.BT.A2LA	4	8	0.0764	1
MDM2	TCGA.BT.A2LA	15	39	0.0054	0
MLL2	TCGA.BT.A2LA	2	3	0.1604	1
MYC	TCGA.BT.A2LA	8	64	0.8916	0
MYCL1	TCGA.BT.A2LA	1	2	0.4031	1
NCOR1	TCGA.BT.A2LA	10	46	0.3225	0
NFE2L2	TCGA.BT.A2LA	4	17	0.3897	0
PAIP1	TCGA.BT.A2LA	1	3	0.4985	0
PIK3CA	TCGA.BT.A2LA	5	19	0.2764	1
PPARG	TCGA.BT.A2LA	2	25	0.9477	0
PTEN	TCGA.BT.A2LA	3	21	0.7404	0
PVRL4	TCGA.BT.A2LA	3	2	0.017	1
RB1	TCGA.BT.A2LA	21	123	0.5965	1
RHOA	TCGA.BT.A2LA	12	64	0.4718	1
RHOB	TCGA.BT.A2LA	2	6	0.3445	0
RXRA	TCGA.BT.A2LA	6	71	0.9862	0
SOX4	TCGA.BT.A2LA	1	2	0.4104	1
STAG2	TCGA.BT.A2LA	0	2	1	0
TP53	TCGA.BT.A2LA	43	237	0.4474	1
TSC1	TCGA.BT.A2LA	3	15	0.5335	0
TXNIP	TCGA.BT.A2LA	4	8	0.0757	1
YAP1	TCGA.BT.A2LA	4	18	0.4224	1
YWHAZ	TCGA.BT.A2LA	28	106	0.025	1
ZFP36L1	TCGA.BT.A2LA	1	2	0.4089	0
ARID1A	TCGA.BT.A2LB	0	2	1	0
BCL2L1	TCGA.BT.A2LB	11	50	0.3322	0
BTG2	TCGA.BT.A2LB	2	9	0.5493	1
CCND1	TCGA.BT.A2LB	8	39	0.4458	0
CCND3	TCGA.BT.A2LB	1	24	0.991	0
CCNE1	TCGA.BT.A2LB	5	25	0.5119	1
CDKN1A	TCGA.BT.A2LB	8	54	0.7807	0
CDKN2A	TCGA.BT.A2LB	8	38	0.4174	1
CREBBP	TCGA.BT.A2LB	33	198	0.7275	1
E2F3	TCGA.BT.A2LB	2	9	0.5558	0
EGFR	TCGA.BT.A2LB	26	137	0.4638	1
ELF3	TCGA.BT.A2LB	6	9	0.0117	1
EP300	TCGA.BT.A2LB	35	203	0.6574	1
ERBB2	TCGA.BT.A2LB	7	42	0.663	0
ERBB3	TCGA.BT.A2LB	3	26	0.8684	0
ERCC2	TCGA.BT.A2LB	1	8	0.8125	0
FBXW7	TCGA.BT.A2LB	3	17	0.6337	0
FGFR3	TCGA.BT.A2LB	10	39	0.1983	1
FOXA1	TCGA.BT.A2LB	2	2	0.1058	1
HRAS	TCGA.BT.A2LB	13	65	0.4319	1
KLF5	TCGA.BT.A2LB	6	8	0.0076	0
MDM2	TCGA.BT.A2LB	12	39	0.0707	1
MLL2	TCGA.BT.A2LB	0	3	1	0
MYC	TCGA.BT.A2LB	16	64	0.1383	0
MYCL1	TCGA.BT.A2LB	1	2	0.4195	0
NCOR1	TCGA.BT.A2LB	16	46	0.0128	0
NFE2L2	TCGA.BT.A2LB	3	17	0.6339	0
PAIP1	TCGA.BT.A2LB	1	3	0.5227	0
PIK3CA	TCGA.BT.A2LB	3	19	0.7093	1
PPARG	TCGA.BT.A2LB	3	25	0.8464	0
PTEN	TCGA.BT.A2LB	5	21	0.3731	0
PVRL4	TCGA.BT.A2LB	3	2	0.0166	1
RB1	TCGA.BT.A2LB	19	123	0.8008	0
RHOA	TCGA.BT.A2LB	8	64	0.9039	0
RHOB	TCGA.BT.A2LB	1	6	0.7205	0
RXRA	TCGA.BT.A2LB	9	71	0.9031	0
SOX4	TCGA.BT.A2LB	1	2	0.4288	1
STAG2	TCGA.BT.A2LB	0	2	1	0
TP53	TCGA.BT.A2LB	52	237	0.1005	1
TSC1	TCGA.BT.A2LB	4	15	0.3301	0
TXNIP	TCGA.BT.A2LB	1	8	0.8102	0
YAP1	TCGA.BT.A2LB	4	18	0.4499	1
YWHAZ	TCGA.BT.A2LB	25	106	0.1279	1
ZFP36L1	TCGA.BT.A2LB	2	2	0.1001	1
ARID1A	TCGA.BT.A2LD	3	2	0.0088	1
BCL2L1	TCGA.BT.A2LD	6	50	0.5851	1
BTG2	TCGA.BT.A2LD	2	9	0.345	1
CCND1	TCGA.BT.A2LD	4	39	0.7121	0
CCND3	TCGA.BT.A2LD	0	24	1	0
CCNE1	TCGA.BT.A2LD	3	25	0.6178	1
CDKN1A	TCGA.BT.A2LD	7	54	0.5037	0
CDKN2A	TCGA.BT.A2LD	2	38	0.9519	0
CREBBP	TCGA.BT.A2LD	23	198	0.6168	0
E2F3	TCGA.BT.A2LD	3	9	0.1249	1
EGFR	TCGA.BT.A2LD	21	137	0.179	1
ELF3	TCGA.BT.A2LD	2	9	0.3358	1
EP300	TCGA.BT.A2LD	27	203	0.3453	0
ERBB2	TCGA.BT.A2LD	9	42	0.0843	1
ERBB3	TCGA.BT.A2LD	4	26	0.4185	0
ERCC2	TCGA.BT.A2LD	0	8	1	0
FBXW7	TCGA.BT.A2LD	2	17	0.6396	0
FGFR3	TCGA.BT.A2LD	6	39	0.3505	1
FOXA1	TCGA.BT.A2LD	2	2	0.057	1
HRAS	TCGA.BT.A2LD	8	65	0.5592	0
KLF5	TCGA.BT.A2LD	2	8	0.2985	1
MDM2	TCGA.BT.A2LD	11	39	0.0108	1
MLL2	TCGA.BT.A2LD	0	3	1	0
MYC	TCGA.BT.A2LD	6	64	0.81	0
MYCL1	TCGA.BT.A2LD	1	2	0.3114	1
NCOR1	TCGA.BT.A2LD	4	46	0.8213	0
NFE2L2	TCGA.BT.A2LD	0	17	1	0
PAIP1	TCGA.BT.A2LD	1	3	0.3849	0
PIK3CA	TCGA.BT.A2LD	1	19	0.9088	0
PPARG	TCGA.BT.A2LD	3	25	0.6189	0
PTEN	TCGA.BT.A2LD	5	21	0.133	1
PVRL4	TCGA.BT.A2LD	3	2	0.0069	1
RB1	TCGA.BT.A2LD	18	123	0.2603	1
RHOA	TCGA.BT.A2LD	5	64	0.8936	1
RHOB	TCGA.BT.A2LD	0	6	1	0
RXRA	TCGA.BT.A2LD	6	71	0.8714	0
SOX4	TCGA.BT.A2LD	1	2	0.3053	1
STAG2	TCGA.BT.A2LD	0	2	1	0
TP53	TCGA.BT.A2LD	38	237	0.0552	1
TSC1	TCGA.BT.A2LD	3	15	0.2973	0
TXNIP	TCGA.BT.A2LD	2	8	0.3062	1
YAP1	TCGA.BT.A2LD	5	18	0.0882	0
YWHAZ	TCGA.BT.A2LD	14	106	0.425	1
ZFP36L1	TCGA.BT.A2LD	0	2	1	0
ARID1A	TCGA.BT.A3PH	1	2	0.3534	1
BCL2L1	TCGA.BT.A3PH	5	50	0.8692	0
BTG2	TCGA.BT.A3PH	0	9	1	0
CCND1	TCGA.BT.A3PH	8	39	0.2474	0
CCND3	TCGA.BT.A3PH	2	24	0.886	0
CCNE1	TCGA.BT.A3PH	5	25	0.3402	1
CDKN1A	TCGA.BT.A3PH	7	54	0.708	0
CDKN2A	TCGA.BT.A3PH	3	38	0.9257	0
CREBBP	TCGA.BT.A3PH	29	198	0.5587	1
E2F3	TCGA.BT.A3PH	3	9	0.1879	0
EGFR	TCGA.BT.A3PH	18	137	0.7336	0
ELF3	TCGA.BT.A3PH	3	9	0.182	1
EP300	TCGA.BT.A3PH	32	203	0.4024	1
ERBB2	TCGA.BT.A3PH	4	42	0.8764	0
ERBB3	TCGA.BT.A3PH	0	26	1	0
ERCC2	TCGA.BT.A3PH	2	8	0.3882	0
FBXW7	TCGA.BT.A3PH	2	17	0.7487	0
FGFR3	TCGA.BT.A3PH	5	39	0.7055	1
FOXA1	TCGA.BT.A3PH	0	2	1	0
HRAS	TCGA.BT.A3PH	15	65	0.071	1
KLF5	TCGA.BT.A3PH	4	8	0.0463	1
MDM2	TCGA.BT.A3PH	11	39	0.0391	0
MLL2	TCGA.BT.A3PH	0	3	1	0
MYC	TCGA.BT.A3PH	11	64	0.3738	0
MYCL1	TCGA.BT.A3PH	0	2	1	0
NCOR1	TCGA.BT.A3PH	12	46	0.0549	0
NFE2L2	TCGA.BT.A3PH	3	17	0.4957	0
PAIP1	TCGA.BT.A3PH	1	3	0.445	1
PIK3CA	TCGA.BT.A3PH	5	19	0.1774	1
PPARG	TCGA.BT.A3PH	2	25	0.9003	0
PTEN	TCGA.BT.A3PH	4	21	0.4169	1
PVRL4	TCGA.BT.A3PH	3	2	0.0094	1
RB1	TCGA.BT.A3PH	18	123	0.5657	1
RHOA	TCGA.BT.A3PH	10	64	0.4961	1
RHOB	TCGA.BT.A3PH	2	6	0.2785	0
RXRA	TCGA.BT.A3PH	4	71	0.9924	1
SOX4	TCGA.BT.A3PH	1	2	0.3568	1
STAG2	TCGA.BT.A3PH	0	2	1	0
TP53	TCGA.BT.A3PH	36	237	0.4657	1
TSC1	TCGA.BT.A3PH	2	15	0.6799	0
TXNIP	TCGA.BT.A3PH	4	8	0.0467	1
YAP1	TCGA.BT.A3PH	3	18	0.5316	1
YWHAZ	TCGA.BT.A3PH	19	106	0.2387	0
ZFP36L1	TCGA.BT.A3PH	2	2	0.0722	0
ARID1A	TCGA.BT.A3PJ	2	2	0.0717	1
BCL2L1	TCGA.BT.A3PJ	9	50	0.3264	0
BTG2	TCGA.BT.A3PJ	3	9	0.1819	1
CCND1	TCGA.BT.A3PJ	5	39	0.6958	0
CCND3	TCGA.BT.A3PJ	0	24	1	0
CCNE1	TCGA.BT.A3PJ	1	25	0.9771	0
CDKN1A	TCGA.BT.A3PJ	7	54	0.6936	0
CDKN2A	TCGA.BT.A3PJ	4	38	0.8118	1
CREBBP	TCGA.BT.A3PJ	36	198	0.1207	1
E2F3	TCGA.BT.A3PJ	2	9	0.4346	0
EGFR	TCGA.BT.A3PJ	19	137	0.6319	1
ELF3	TCGA.BT.A3PJ	5	9	0.0174	1
EP300	TCGA.BT.A3PJ	35	203	0.1861	1
ERBB2	TCGA.BT.A3PJ	6	42	0.6011	0
ERBB3	TCGA.BT.A3PJ	3	26	0.7489	0
ERCC2	TCGA.BT.A3PJ	2	8	0.3714	1
FBXW7	TCGA.BT.A3PJ	1	17	0.9258	0
FGFR3	TCGA.BT.A3PJ	8	39	0.2314	1
FOXA1	TCGA.BT.A3PJ	0	2	1	0
HRAS	TCGA.BT.A3PJ	13	65	0.1756	0
KLF5	TCGA.BT.A3PJ	5	8	0.0105	1
MDM2	TCGA.BT.A3PJ	15	39	0.0017	0
MLL2	TCGA.BT.A3PJ	1	3	0.4465	1
MYC	TCGA.BT.A3PJ	17	64	0.0183	0
MYCL1	TCGA.BT.A3PJ	1	2	0.3567	1
NCOR1	TCGA.BT.A3PJ	8	46	0.3885	1
NFE2L2	TCGA.BT.A3PJ	4	17	0.2639	0
PAIP1	TCGA.BT.A3PJ	1	3	0.4459	0
PIK3CA	TCGA.BT.A3PJ	3	19	0.5488	1
PPARG	TCGA.BT.A3PJ	3	25	0.7321	0
PTEN	TCGA.BT.A3PJ	5	21	0.2211	0
PVRL4	TCGA.BT.A3PJ	2	2	0.0761	1
RB1	TCGA.BT.A3PJ	18	123	0.5466	1
RHOA	TCGA.BT.A3PJ	12	64	0.247	0
RHOB	TCGA.BT.A3PJ	1	6	0.6385	1
RXRA	TCGA.BT.A3PJ	7	71	0.899	0
SOX4	TCGA.BT.A3PJ	1	2	0.3579	1
STAG2	TCGA.BT.A3PJ	1	2	0.3524	0
TP53	TCGA.BT.A3PJ	32	237	0.7198	1
TSC1	TCGA.BT.A3PJ	3	15	0.4174	0
TXNIP	TCGA.BT.A3PJ	2	8	0.3785	1
YAP1	TCGA.BT.A3PJ	3	18	0.5197	1
YWHAZ	TCGA.BT.A3PJ	29	106	0.0011	1
ZFP36L1	TCGA.BT.A3PJ	0	2	1	0
ARID1A	TCGA.BT.A3PK	1	2	0.3514	1
BCL2L1	TCGA.BT.A3PK	7	50	0.6036	1
BTG2	TCGA.BT.A3PK	3	9	0.1833	1
CCND1	TCGA.BT.A3PK	7	39	0.351	0
CCND3	TCGA.BT.A3PK	0	24	1	0
CCNE1	TCGA.BT.A3PK	5	25	0.3223	1
CDKN1A	TCGA.BT.A3PK	8	54	0.5353	0
CDKN2A	TCGA.BT.A3PK	9	38	0.1172	1
CREBBP	TCGA.BT.A3PK	22	198	0.919	0
E2F3	TCGA.BT.A3PK	5	9	0.0154	0
EGFR	TCGA.BT.A3PK	25	137	0.1443	1
ELF3	TCGA.BT.A3PK	3	9	0.1695	1
EP300	TCGA.BT.A3PK	30	203	0.4767	1
ERBB2	TCGA.BT.A3PK	8	42	0.2791	1
ERBB3	TCGA.BT.A3PK	4	26	0.541	0
ERCC2	TCGA.BT.A3PK	1	8	0.7253	1
FBXW7	TCGA.BT.A3PK	3	17	0.481	0
FGFR3	TCGA.BT.A3PK	5	39	0.6866	1
FOXA1	TCGA.BT.A3PK	1	2	0.3458	0
HRAS	TCGA.BT.A3PK	12	65	0.2516	1
KLF5	TCGA.BT.A3PK	4	8	0.04	0
MDM2	TCGA.BT.A3PK	12	39	0.0168	1
MLL2	TCGA.BT.A3PK	2	3	0.1124	1
MYC	TCGA.BT.A3PK	11	64	0.3313	0
MYCL1	TCGA.BT.A3PK	2	2	0.0742	1
NCOR1	TCGA.BT.A3PK	8	46	0.3611	1
NFE2L2	TCGA.BT.A3PK	4	17	0.2574	0
PAIP1	TCGA.BT.A3PK	0	3	1	0
PIK3CA	TCGA.BT.A3PK	5	19	0.1676	1
PPARG	TCGA.BT.A3PK	3	25	0.7295	0
PTEN	TCGA.BT.A3PK	4	21	0.385	0
PVRL4	TCGA.BT.A3PK	2	2	0.0693	1
RB1	TCGA.BT.A3PK	16	123	0.7057	1
RHOA	TCGA.BT.A3PK	5	64	0.9564	1
RHOB	TCGA.BT.A3PK	1	6	0.6232	0
RXRA	TCGA.BT.A3PK	6	71	0.9432	0
SOX4	TCGA.BT.A3PK	0	2	1	0
STAG2	TCGA.BT.A3PK	0	2	1	0
TP53	TCGA.BT.A3PK	42	237	0.1069	0
TSC1	TCGA.BT.A3PK	2	15	0.6694	0
TXNIP	TCGA.BT.A3PK	0	8	1	0
YAP1	TCGA.BT.A3PK	5	18	0.1423	1
YWHAZ	TCGA.BT.A3PK	18	106	0.2824	0
ZFP36L1	TCGA.BT.A3PK	1	2	0.3569	1
ARID1A	TCGA.C4.A0EZ	1	2	0.4472	1
BCL2L1	TCGA.C4.A0EZ	12	50	0.3027	1
BTG2	TCGA.C4.A0EZ	2	9	0.5956	1
CCND1	TCGA.C4.A0EZ	7	39	0.6701	0
CCND3	TCGA.C4.A0EZ	0	24	1	0
CCNE1	TCGA.C4.A0EZ	6	25	0.4	1
CDKN1A	TCGA.C4.A0EZ	10	54	0.638	0
CDKN2A	TCGA.C4.A0EZ	5	38	0.879	0
CREBBP	TCGA.C4.A0EZ	38	198	0.5982	1
E2F3	TCGA.C4.A0EZ	3	9	0.3091	0
EGFR	TCGA.C4.A0EZ	31	137	0.2483	0
ELF3	TCGA.C4.A0EZ	3	9	0.314	1
EP300	TCGA.C4.A0EZ	44	203	0.2917	1
ERBB2	TCGA.C4.A0EZ	9	42	0.4644	1
ERBB3	TCGA.C4.A0EZ	4	26	0.7763	0
ERCC2	TCGA.C4.A0EZ	1	8	0.8337	0
FBXW7	TCGA.C4.A0EZ	2	17	0.8628	0
FGFR3	TCGA.C4.A0EZ	8	39	0.524	1
FOXA1	TCGA.C4.A0EZ	1	2	0.4483	0
HRAS	TCGA.C4.A0EZ	15	65	0.3273	1
KLF5	TCGA.C4.A0EZ	5	8	0.0373	1
MDM2	TCGA.C4.A0EZ	14	39	0.0335	0
MLL2	TCGA.C4.A0EZ	0	3	1	0
MYC	TCGA.C4.A0EZ	11	64	0.7307	0
MYCL1	TCGA.C4.A0EZ	2	2	0.1155	1
NCOR1	TCGA.C4.A0EZ	12	46	0.2272	0
NFE2L2	TCGA.C4.A0EZ	4	17	0.4716	0
PAIP1	TCGA.C4.A0EZ	1	3	0.5418	0
PIK3CA	TCGA.C4.A0EZ	5	19	0.3642	1
PPARG	TCGA.C4.A0EZ	4	25	0.7513	0
PTEN	TCGA.C4.A0EZ	6	21	0.2625	0
PVRL4	TCGA.C4.A0EZ	2	2	0.1235	1
RB1	TCGA.C4.A0EZ	21	123	0.7775	1
RHOA	TCGA.C4.A0EZ	13	64	0.5011	1
RHOB	TCGA.C4.A0EZ	2	6	0.405	0
RXRA	TCGA.C4.A0EZ	7	71	0.9864	0
SOX4	TCGA.C4.A0EZ	1	2	0.4441	1
STAG2	TCGA.C4.A0EZ	0	2	1	0
TP53	TCGA.C4.A0EZ	54	237	0.1585	1
TSC1	TCGA.C4.A0EZ	4	15	0.3916	0
TXNIP	TCGA.C4.A0EZ	3	8	0.2621	1
YAP1	TCGA.C4.A0EZ	5	18	0.3153	1
YWHAZ	TCGA.C4.A0EZ	30	106	0.0389	1
ZFP36L1	TCGA.C4.A0EZ	2	2	0.1179	1
ARID1A	TCGA.C4.A0F0	1	2	0.3748	1
BCL2L1	TCGA.C4.A0F0	7	50	0.6723	1
BTG2	TCGA.C4.A0F0	1	9	0.7827	0
CCND1	TCGA.C4.A0F0	7	39	0.4022	0
CCND3	TCGA.C4.A0F0	0	24	1	0
CCNE1	TCGA.C4.A0F0	5	25	0.3538	1
CDKN1A	TCGA.C4.A0F0	10	54	0.3317	0
CDKN2A	TCGA.C4.A0F0	4	38	0.8429	1
CREBBP	TCGA.C4.A0F0	30	198	0.5517	1
E2F3	TCGA.C4.A0F0	4	9	0.0698	0
EGFR	TCGA.C4.A0F0	22	137	0.4533	0
ELF3	TCGA.C4.A0F0	2	9	0.4495	0
EP300	TCGA.C4.A0F0	39	203	0.0932	1
ERBB2	TCGA.C4.A0F0	6	42	0.6509	0
ERBB3	TCGA.C4.A0F0	1	26	0.985	0
ERCC2	TCGA.C4.A0F0	1	8	0.7557	0
FBXW7	TCGA.C4.A0F0	4	17	0.2996	1
FGFR3	TCGA.C4.A0F0	5	39	0.732	1
FOXA1	TCGA.C4.A0F0	0	2	1	0
HRAS	TCGA.C4.A0F0	16	65	0.0517	1
KLF5	TCGA.C4.A0F0	5	8	0.0145	1
MDM2	TCGA.C4.A0F0	14	39	0.0036	1
MLL2	TCGA.C4.A0F0	0	3	1	0
MYC	TCGA.C4.A0F0	15	64	0.0764	0
MYCL1	TCGA.C4.A0F0	2	2	0.0793	1
NCOR1	TCGA.C4.A0F0	9	46	0.2911	0
NFE2L2	TCGA.C4.A0F0	3	17	0.5209	0
PAIP1	TCGA.C4.A0F0	1	3	0.4647	0
PIK3CA	TCGA.C4.A0F0	4	19	0.3675	1
PPARG	TCGA.C4.A0F0	3	25	0.7602	0
PTEN	TCGA.C4.A0F0	5	21	0.2501	1
PVRL4	TCGA.C4.A0F0	2	2	0.0772	1
RB1	TCGA.C4.A0F0	21	123	0.3434	1
RHOA	TCGA.C4.A0F0	8	64	0.7774	1
RHOB	TCGA.C4.A0F0	1	6	0.656	0
RXRA	TCGA.C4.A0F0	6	71	0.9651	0
SOX4	TCGA.C4.A0F0	0	2	1	0
STAG2	TCGA.C4.A0F0	0	2	1	0
TP53	TCGA.C4.A0F0	38	237	0.4241	0
TSC1	TCGA.C4.A0F0	3	15	0.4409	0
TXNIP	TCGA.C4.A0F0	2	8	0.3974	1
YAP1	TCGA.C4.A0F0	4	18	0.3324	1
YWHAZ	TCGA.C4.A0F0	23	106	0.07	1
ZFP36L1	TCGA.C4.A0F0	1	2	0.3665	1
ARID1A	TCGA.C4.A0F6	0	2	1	0
BCL2L1	TCGA.C4.A0F6	11	50	0.0407	1
BTG2	TCGA.C4.A0F6	1	9	0.6858	0
CCND1	TCGA.C4.A0F6	6	39	0.3212	0
CCND3	TCGA.C4.A0F6	1	24	0.9451	0
CCNE1	TCGA.C4.A0F6	4	25	0.3587	1
CDKN1A	TCGA.C4.A0F6	9	54	0.1975	0
CDKN2A	TCGA.C4.A0F6	6	38	0.3064	1
CREBBP	TCGA.C4.A0F6	25	198	0.3814	1
E2F3	TCGA.C4.A0F6	1	9	0.689	0
EGFR	TCGA.C4.A0F6	16	137	0.5344	1
ELF3	TCGA.C4.A0F6	3	9	0.115	0
EP300	TCGA.C4.A0F6	29	203	0.1623	1
ERBB2	TCGA.C4.A0F6	6	42	0.3789	0
ERBB3	TCGA.C4.A0F6	2	26	0.8261	0
ERCC2	TCGA.C4.A0F6	1	8	0.6554	0
FBXW7	TCGA.C4.A0F6	3	17	0.3406	0
FGFR3	TCGA.C4.A0F6	5	39	0.4896	1
FOXA1	TCGA.C4.A0F6	0	2	1	0
HRAS	TCGA.C4.A0F6	5	65	0.8812	1
KLF5	TCGA.C4.A0F6	4	8	0.0216	1
MDM2	TCGA.C4.A0F6	10	39	0.02	1
MLL2	TCGA.C4.A0F6	1	3	0.374	1
MYC	TCGA.C4.A0F6	7	64	0.6331	0
MYCL1	TCGA.C4.A0F6	1	2	0.3014	0
NCOR1	TCGA.C4.A0F6	5	46	0.6332	0
NFE2L2	TCGA.C4.A0F6	4	17	0.1598	1
PAIP1	TCGA.C4.A0F6	1	3	0.3823	0
PIK3CA	TCGA.C4.A0F6	2	19	0.6737	0
PPARG	TCGA.C4.A0F6	5	25	0.1851	0
PTEN	TCGA.C4.A0F6	6	21	0.0464	1
PVRL4	TCGA.C4.A0F6	1	2	0.2925	0
RB1	TCGA.C4.A0F6	15	123	0.4684	0
RHOA	TCGA.C4.A0F6	4	64	0.9457	0
RHOB	TCGA.C4.A0F6	0	6	1	0
RXRA	TCGA.C4.A0F6	6	71	0.8438	1
SOX4	TCGA.C4.A0F6	0	2	1	0
STAG2	TCGA.C4.A0F6	0	2	1	0
TP53	TCGA.C4.A0F6	34	237	0.1318	0
TSC1	TCGA.C4.A0F6	4	15	0.1211	0
TXNIP	TCGA.C4.A0F6	1	8	0.6507	0
YAP1	TCGA.C4.A0F6	3	18	0.3832	1
YWHAZ	TCGA.C4.A0F6	19	106	0.0541	1
ZFP36L1	TCGA.C4.A0F6	2	2	0.0506	1
ARID1A	TCGA.CF.A1HR	2	2	0.0865	1
BCL2L1	TCGA.CF.A1HR	7	50	0.7156	1
BTG2	TCGA.CF.A1HR	1	9	0.8011	1
CCND1	TCGA.CF.A1HR	3	39	0.9569	0
CCND3	TCGA.CF.A1HR	0	24	1	0
CCNE1	TCGA.CF.A1HR	3	25	0.7907	0
CDKN1A	TCGA.CF.A1HR	7	54	0.7864	0
CDKN2A	TCGA.CF.A1HR	4	38	0.8732	1
CREBBP	TCGA.CF.A1HR	28	198	0.7951	0
E2F3	TCGA.CF.A1HR	3	9	0.2145	0
EGFR	TCGA.CF.A1HR	23	137	0.4686	1
ELF3	TCGA.CF.A1HR	3	9	0.2258	1
EP300	TCGA.CF.A1HR	35	203	0.3829	0
ERBB2	TCGA.CF.A1HR	9	42	0.2599	1
ERBB3	TCGA.CF.A1HR	3	26	0.8103	0
ERCC2	TCGA.CF.A1HR	2	8	0.4294	0
FBXW7	TCGA.CF.A1HR	2	17	0.7952	0
FGFR3	TCGA.CF.A1HR	4	39	0.8805	1
FOXA1	TCGA.CF.A1HR	1	2	0.3885	0
HRAS	TCGA.CF.A1HR	19	65	0.0147	1
KLF5	TCGA.CF.A1HR	2	8	0.4265	1
MDM2	TCGA.CF.A1HR	10	39	0.1205	0
MLL2	TCGA.CF.A1HR	0	3	1	0
MYC	TCGA.CF.A1HR	8	64	0.8295	0
MYCL1	TCGA.CF.A1HR	2	2	0.0845	1
NCOR1	TCGA.CF.A1HR	10	46	0.2396	0
NFE2L2	TCGA.CF.A1HR	1	17	0.943	0
PAIP1	TCGA.CF.A1HR	0	3	1	0
PIK3CA	TCGA.CF.A1HR	5	19	0.2252	1
PPARG	TCGA.CF.A1HR	2	25	0.9205	0
PTEN	TCGA.CF.A1HR	4	21	0.474	0
PVRL4	TCGA.CF.A1HR	2	2	0.0878	1
RB1	TCGA.CF.A1HR	18	123	0.7143	0
RHOA	TCGA.CF.A1HR	8	64	0.8233	1
RHOB	TCGA.CF.A1HR	2	6	0.3102	0
RXRA	TCGA.CF.A1HR	5	71	0.9906	0
SOX4	TCGA.CF.A1HR	1	2	0.3813	1
STAG2	TCGA.CF.A1HR	0	2	1	0
TP53	TCGA.CF.A1HR	44	237	0.2066	0
TSC1	TCGA.CF.A1HR	2	15	0.7402	1
TXNIP	TCGA.CF.A1HR	2	8	0.437	1
YAP1	TCGA.CF.A1HR	4	18	0.3708	0
YWHAZ	TCGA.CF.A1HR	23	106	0.1118	0
ZFP36L1	TCGA.CF.A1HR	1	2	0.3851	1
ARID1A	TCGA.CF.A1HS	1	2	0.4599	1
BCL2L1	TCGA.CF.A1HS	10	50	0.5752	1
BTG2	TCGA.CF.A1HS	2	9	0.6009	1
CCND1	TCGA.CF.A1HS	8	39	0.5503	0
CCND3	TCGA.CF.A1HS	1	24	0.9943	0
CCNE1	TCGA.CF.A1HS	7	25	0.2642	1
CDKN1A	TCGA.CF.A1HS	11	54	0.5514	1
CDKN2A	TCGA.CF.A1HS	4	38	0.9534	0
CREBBP	TCGA.CF.A1HS	37	198	0.7111	1
E2F3	TCGA.CF.A1HS	3	9	0.3293	0
EGFR	TCGA.CF.A1HS	32	137	0.2344	1
ELF3	TCGA.CF.A1HS	4	9	0.1463	1
EP300	TCGA.CF.A1HS	45	203	0.2942	0
ERBB2	TCGA.CF.A1HS	10	42	0.3739	1
ERBB3	TCGA.CF.A1HS	5	26	0.629	0
ERCC2	TCGA.CF.A1HS	1	8	0.8335	0
FBXW7	TCGA.CF.A1HS	3	17	0.6947	0
FGFR3	TCGA.CF.A1HS	8	39	0.5565	1
FOXA1	TCGA.CF.A1HS	1	2	0.4529	0
HRAS	TCGA.CF.A1HS	16	65	0.2599	1
KLF5	TCGA.CF.A1HS	5	8	0.0362	1
MDM2	TCGA.CF.A1HS	15	39	0.0171	0
MLL2	TCGA.CF.A1HS	0	3	1	0
MYC	TCGA.CF.A1HS	13	64	0.5421	0
MYCL1	TCGA.CF.A1HS	2	2	0.1231	1
NCOR1	TCGA.CF.A1HS	14	46	0.0987	0
NFE2L2	TCGA.CF.A1HS	3	17	0.6994	0
PAIP1	TCGA.CF.A1HS	2	3	0.1887	1
PIK3CA	TCGA.CF.A1HS	5	19	0.372	1
PPARG	TCGA.CF.A1HS	7	25	0.273	0
PTEN	TCGA.CF.A1HS	5	21	0.4506	0
PVRL4	TCGA.CF.A1HS	3	2	0.0224	1
RB1	TCGA.CF.A1HS	24	123	0.6076	1
RHOA	TCGA.CF.A1HS	11	64	0.7588	1
RHOB	TCGA.CF.A1HS	2	6	0.4135	0
RXRA	TCGA.CF.A1HS	11	71	0.8489	0
SOX4	TCGA.CF.A1HS	1	2	0.4492	1
STAG2	TCGA.CF.A1HS	0	2	1	0
TP53	TCGA.CF.A1HS	49	237	0.4514	1
TSC1	TCGA.CF.A1HS	4	15	0.4048	0
TXNIP	TCGA.CF.A1HS	2	8	0.5458	0
YAP1	TCGA.CF.A1HS	6	18	0.1873	1
YWHAZ	TCGA.CF.A1HS	31	106	0.0304	1
ZFP36L1	TCGA.CF.A1HS	2	2	0.1244	1
ARID1A	TCGA.CF.A27C	0	2	1	0
BCL2L1	TCGA.CF.A27C	3	50	0.5092	0
BTG2	TCGA.CF.A27C	1	9	0.4121	0
CCND1	TCGA.CF.A27C	1	39	0.8815	0
CCND3	TCGA.CF.A27C	1	24	0.7461	0
CCNE1	TCGA.CF.A27C	1	25	0.7542	0
CDKN1A	TCGA.CF.A27C	2	54	0.7957	1
CDKN2A	TCGA.CF.A27C	3	38	0.3478	1
CREBBP	TCGA.CF.A27C	10	198	0.6206	0
E2F3	TCGA.CF.A27C	0	9	1	0
EGFR	TCGA.CF.A27C	7	137	0.6043	0
ELF3	TCGA.CF.A27C	0	9	1	0
EP300	TCGA.CF.A27C	14	203	0.21	0
ERBB2	TCGA.CF.A27C	1	42	0.896	0
ERBB3	TCGA.CF.A27C	1	26	0.7596	0
ERCC2	TCGA.CF.A27C	1	8	0.3861	0
FBXW7	TCGA.CF.A27C	0	17	1	0
FGFR3	TCGA.CF.A27C	4	39	0.1662	1
FOXA1	TCGA.CF.A27C	0	2	1	0
HRAS	TCGA.CF.A27C	3	65	0.6807	1
KLF5	TCGA.CF.A27C	1	8	0.3846	0
MDM2	TCGA.CF.A27C	4	39	0.171	0
MLL2	TCGA.CF.A27C	0	3	1	0
MYC	TCGA.CF.A27C	1	64	0.9696	0
MYCL1	TCGA.CF.A27C	0	2	1	0
NCOR1	TCGA.CF.A27C	3	46	0.4591	0
NFE2L2	TCGA.CF.A27C	0	17	1	0
PAIP1	TCGA.CF.A27C	1	3	0.1845	0
PIK3CA	TCGA.CF.A27C	2	19	0.2851	0
PPARG	TCGA.CF.A27C	1	25	0.7525	0
PTEN	TCGA.CF.A27C	1	21	0.6936	1
PVRL4	TCGA.CF.A27C	1	2	0.1439	0
RB1	TCGA.CF.A27C	5	123	0.7918	0
RHOA	TCGA.CF.A27C	2	64	0.8617	0
RHOB	TCGA.CF.A27C	0	6	1	0
RXRA	TCGA.CF.A27C	3	71	0.7429	0
SOX4	TCGA.CF.A27C	0	2	1	0
STAG2	TCGA.CF.A27C	1	2	0.1494	1
TP53	TCGA.CF.A27C	12	237	0.6122	0
TSC1	TCGA.CF.A27C	3	15	0.0552	0
TXNIP	TCGA.CF.A27C	1	8	0.3818	0
YAP1	TCGA.CF.A27C	1	18	0.6401	0
YWHAZ	TCGA.CF.A27C	10	106	0.0642	1
ZFP36L1	TCGA.CF.A27C	1	2	0.1465	0
ARID1A	TCGA.CF.A3MF	0	2	1	0
BCL2L1	TCGA.CF.A3MF	5	50	0.5847	1
BTG2	TCGA.CF.A3MF	0	9	1	0
CCND1	TCGA.CF.A3MF	3	39	0.7672	0
CCND3	TCGA.CF.A3MF	1	24	0.9156	0
CCNE1	TCGA.CF.A3MF	6	25	0.0548	1
CDKN1A	TCGA.CF.A3MF	6	54	0.4823	1
CDKN2A	TCGA.CF.A3MF	4	38	0.5657	1
CREBBP	TCGA.CF.A3MF	20	198	0.5511	0
E2F3	TCGA.CF.A3MF	1	9	0.6322	0
EGFR	TCGA.CF.A3MF	15	137	0.4253	0
ELF3	TCGA.CF.A3MF	0	9	1	0
EP300	TCGA.CF.A3MF	18	203	0.7543	0
ERBB2	TCGA.CF.A3MF	6	42	0.2758	1
ERBB3	TCGA.CF.A3MF	2	26	0.7549	0
ERCC2	TCGA.CF.A3MF	1	8	0.6038	0
FBXW7	TCGA.CF.A3MF	1	17	0.8375	0
FGFR3	TCGA.CF.A3MF	4	39	0.574	1
FOXA1	TCGA.CF.A3MF	0	2	1	0
HRAS	TCGA.CF.A3MF	8	65	0.3634	1
KLF5	TCGA.CF.A3MF	1	8	0.5968	0
MDM2	TCGA.CF.A3MF	5	39	0.3839	1
MLL2	TCGA.CF.A3MF	0	3	1	0
MYC	TCGA.CF.A3MF	4	64	0.8996	0
MYCL1	TCGA.CF.A3MF	0	2	1	0
NCOR1	TCGA.CF.A3MF	7	46	0.204	0
NFE2L2	TCGA.CF.A3MF	3	17	0.2812	0
PAIP1	TCGA.CF.A3MF	0	3	1	0
PIK3CA	TCGA.CF.A3MF	4	19	0.1513	1
PPARG	TCGA.CF.A3MF	2	25	0.74	0
PTEN	TCGA.CF.A3MF	4	21	0.1865	1
PVRL4	TCGA.CF.A3MF	1	2	0.2595	0
RB1	TCGA.CF.A3MF	8	123	0.9271	0
RHOA	TCGA.CF.A3MF	7	64	0.4879	1
RHOB	TCGA.CF.A3MF	2	6	0.1604	0
RXRA	TCGA.CF.A3MF	3	71	0.9789	0
SOX4	TCGA.CF.A3MF	0	2	1	0
STAG2	TCGA.CF.A3MF	0	2	1	0
TP53	TCGA.CF.A3MF	24	237	0.5427	0
TSC1	TCGA.CF.A3MF	1	15	0.8064	0
TXNIP	TCGA.CF.A3MF	1	8	0.6035	0
YAP1	TCGA.CF.A3MF	2	18	0.5672	1
YWHAZ	TCGA.CF.A3MF	18	106	0.0313	0
ZFP36L1	TCGA.CF.A3MF	1	2	0.2625	0
ARID1A	TCGA.CF.A3MG	1	2	0.2989	1
BCL2L1	TCGA.CF.A3MG	4	50	0.8637	1
BTG2	TCGA.CF.A3MG	1	9	0.6991	0
CCND1	TCGA.CF.A3MG	3	39	0.8539	0
CCND3	TCGA.CF.A3MG	1	24	0.953	0
CCNE1	TCGA.CF.A3MG	4	25	0.3733	0
CDKN1A	TCGA.CF.A3MG	7	54	0.4829	1
CDKN2A	TCGA.CF.A3MG	6	38	0.3207	1
CREBBP	TCGA.CF.A3MG	22	198	0.6665	0
E2F3	TCGA.CF.A3MG	2	9	0.3379	0
EGFR	TCGA.CF.A3MG	17	137	0.4786	1
ELF3	TCGA.CF.A3MG	1	9	0.6932	0
EP300	TCGA.CF.A3MG	24	203	0.5501	0
ERBB2	TCGA.CF.A3MG	10	42	0.0354	1
ERBB3	TCGA.CF.A3MG	4	26	0.3985	0
ERCC2	TCGA.CF.A3MG	1	8	0.6601	0
FBXW7	TCGA.CF.A3MG	1	17	0.8828	0
FGFR3	TCGA.CF.A3MG	5	39	0.5149	1
FOXA1	TCGA.CF.A3MG	0	2	1	0
HRAS	TCGA.CF.A3MG	11	65	0.1687	1
KLF5	TCGA.CF.A3MG	3	8	0.0927	1
MDM2	TCGA.CF.A3MG	8	39	0.1063	1
MLL2	TCGA.CF.A3MG	0	3	1	0
MYC	TCGA.CF.A3MG	4	64	0.9521	0
MYCL1	TCGA.CF.A3MG	0	2	1	0
NCOR1	TCGA.CF.A3MG	11	46	0.0278	0
NFE2L2	TCGA.CF.A3MG	2	17	0.6328	0
PAIP1	TCGA.CF.A3MG	1	3	0.3715	0
PIK3CA	TCGA.CF.A3MG	4	19	0.2222	1
PPARG	TCGA.CF.A3MG	1	25	0.9593	0
PTEN	TCGA.CF.A3MG	2	21	0.7394	0
PVRL4	TCGA.CF.A3MG	2	2	0.0499	0
RB1	TCGA.CF.A3MG	10	123	0.923	1
RHOA	TCGA.CF.A3MG	7	64	0.6509	1
RHOB	TCGA.CF.A3MG	2	6	0.2005	0
RXRA	TCGA.CF.A3MG	4	71	0.973	0
SOX4	TCGA.CF.A3MG	1	2	0.3027	1
STAG2	TCGA.CF.A3MG	0	2	1	0
TP53	TCGA.CF.A3MG	24	237	0.8201	0
TSC1	TCGA.CF.A3MG	5	15	0.0481	1
TXNIP	TCGA.CF.A3MG	1	8	0.6589	0
YAP1	TCGA.CF.A3MG	2	18	0.6544	1
YWHAZ	TCGA.CF.A3MG	20	106	0.0351	1
ZFP36L1	TCGA.CF.A3MG	1	2	0.2943	0
ARID1A	TCGA.CF.A3MH	0	2	1	0
BCL2L1	TCGA.CF.A3MH	0	50	1	0
BTG2	TCGA.CF.A3MH	0	9	1	0
CCND1	TCGA.CF.A3MH	0	39	1	0
CCND3	TCGA.CF.A3MH	0	24	1	0
CCNE1	TCGA.CF.A3MH	1	25	0.4523	0
CDKN1A	TCGA.CF.A3MH	1	54	0.7207	0
CDKN2A	TCGA.CF.A3MH	2	38	0.2255	1
CREBBP	TCGA.CF.A3MH	7	198	0.1738	0
E2F3	TCGA.CF.A3MH	0	9	1	0
EGFR	TCGA.CF.A3MH	4	137	0.395	0
ELF3	TCGA.CF.A3MH	0	9	1	0
EP300	TCGA.CF.A3MH	8	203	0.097	0
ERBB2	TCGA.CF.A3MH	2	42	0.2569	0
ERBB3	TCGA.CF.A3MH	0	26	1	0
ERCC2	TCGA.CF.A3MH	1	8	0.1937	0
FBXW7	TCGA.CF.A3MH	0	17	1	0
FGFR3	TCGA.CF.A3MH	2	39	0.2286	1
FOXA1	TCGA.CF.A3MH	0	2	1	0
HRAS	TCGA.CF.A3MH	1	65	0.7814	1
KLF5	TCGA.CF.A3MH	1	8	0.1847	1
MDM2	TCGA.CF.A3MH	3	39	0.0661	1
MLL2	TCGA.CF.A3MH	0	3	1	0
MYC	TCGA.CF.A3MH	3	64	0.184	0
MYCL1	TCGA.CF.A3MH	0	2	1	0
NCOR1	TCGA.CF.A3MH	0	46	1	0
NFE2L2	TCGA.CF.A3MH	0	17	1	0
PAIP1	TCGA.CF.A3MH	1	3	0.0911	0
PIK3CA	TCGA.CF.A3MH	1	19	0.3699	0
PPARG	TCGA.CF.A3MH	0	25	1	0
PTEN	TCGA.CF.A3MH	1	21	0.387	1
PVRL4	TCGA.CF.A3MH	0	2	1	0
RB1	TCGA.CF.A3MH	2	123	0.7791	0
RHOA	TCGA.CF.A3MH	1	64	0.7786	0
RHOB	TCGA.CF.A3MH	0	6	1	0
RXRA	TCGA.CF.A3MH	1	71	0.809	0
SOX4	TCGA.CF.A3MH	0	2	1	0
STAG2	TCGA.CF.A3MH	0	2	1	0
TP53	TCGA.CF.A3MH	14	237	0.0013	0
TSC1	TCGA.CF.A3MH	1	15	0.3078	0
TXNIP	TCGA.CF.A3MH	0	8	1	0
YAP1	TCGA.CF.A3MH	1	18	0.3581	0
YWHAZ	TCGA.CF.A3MH	4	106	0.2337	1
ZFP36L1	TCGA.CF.A3MH	0	2	1	0
ARID1A	TCGA.CF.A3MI	1	2	0.3658	1
BCL2L1	TCGA.CF.A3MI	9	50	0.3615	1
BTG2	TCGA.CF.A3MI	2	9	0.4476	1
CCND1	TCGA.CF.A3MI	7	39	0.3983	0
CCND3	TCGA.CF.A3MI	0	24	1	0
CCNE1	TCGA.CF.A3MI	4	25	0.5439	0
CDKN1A	TCGA.CF.A3MI	6	54	0.8384	0
CDKN2A	TCGA.CF.A3MI	5	38	0.701	1
CREBBP	TCGA.CF.A3MI	25	198	0.8396	0
E2F3	TCGA.CF.A3MI	3	9	0.2008	0
EGFR	TCGA.CF.A3MI	24	137	0.2711	1
ELF3	TCGA.CF.A3MI	3	9	0.1907	1
EP300	TCGA.CF.A3MI	35	203	0.2435	1
ERBB2	TCGA.CF.A3MI	8	42	0.3213	1
ERBB3	TCGA.CF.A3MI	4	26	0.5829	0
ERCC2	TCGA.CF.A3MI	1	8	0.7415	0
FBXW7	TCGA.CF.A3MI	2	17	0.7534	0
FGFR3	TCGA.CF.A3MI	7	39	0.3945	1
FOXA1	TCGA.CF.A3MI	1	2	0.3612	0
HRAS	TCGA.CF.A3MI	16	65	0.0444	1
KLF5	TCGA.CF.A3MI	4	8	0.044	1
MDM2	TCGA.CF.A3MI	14	39	0.003	1
MLL2	TCGA.CF.A3MI	0	3	1	0
MYC	TCGA.CF.A3MI	11	64	0.3861	0
MYCL1	TCGA.CF.A3MI	2	2	0.0747	1
NCOR1	TCGA.CF.A3MI	9	46	0.278	0
NFE2L2	TCGA.CF.A3MI	2	17	0.7513	0
PAIP1	TCGA.CF.A3MI	1	3	0.459	1
PIK3CA	TCGA.CF.A3MI	4	19	0.3585	0
PPARG	TCGA.CF.A3MI	2	25	0.9051	0
PTEN	TCGA.CF.A3MI	3	21	0.6402	0
PVRL4	TCGA.CF.A3MI	2	2	0.0776	1
RB1	TCGA.CF.A3MI	22	123	0.2481	1
RHOA	TCGA.CF.A3MI	8	64	0.765	1
RHOB	TCGA.CF.A3MI	2	6	0.2793	0
RXRA	TCGA.CF.A3MI	7	71	0.9239	0
SOX4	TCGA.CF.A3MI	0	2	1	0
STAG2	TCGA.CF.A3MI	1	2	0.3652	1
TP53	TCGA.CF.A3MI	40	237	0.2648	0
TSC1	TCGA.CF.A3MI	2	15	0.6961	0
TXNIP	TCGA.CF.A3MI	1	8	0.7403	0
YAP1	TCGA.CF.A3MI	4	18	0.3295	0
YWHAZ	TCGA.CF.A3MI	23	106	0.0591	0
ZFP36L1	TCGA.CF.A3MI	1	2	0.3603	1
ARID1A	TCGA.CU.A0YN	1	2	0.3806	1
BCL2L1	TCGA.CU.A0YN	10	50	0.2954	1
BTG2	TCGA.CU.A0YN	1	9	0.7884	0
CCND1	TCGA.CU.A0YN	9	39	0.1824	0
CCND3	TCGA.CU.A0YN	0	24	1	0
CCNE1	TCGA.CU.A0YN	6	25	0.236	1
CDKN1A	TCGA.CU.A0YN	8	54	0.6343	0
CDKN2A	TCGA.CU.A0YN	7	38	0.4204	1
CREBBP	TCGA.CU.A0YN	31	198	0.5488	1
E2F3	TCGA.CU.A0YN	5	9	0.0219	0
EGFR	TCGA.CU.A0YN	22	137	0.4979	1
ELF3	TCGA.CU.A0YN	3	9	0.2021	0
EP300	TCGA.CU.A0YN	42	203	0.0556	1
ERBB2	TCGA.CU.A0YN	6	42	0.6692	0
ERBB3	TCGA.CU.A0YN	2	26	0.9212	0
ERCC2	TCGA.CU.A0YN	2	8	0.413	0
FBXW7	TCGA.CU.A0YN	3	17	0.538	0
FGFR3	TCGA.CU.A0YN	6	39	0.6032	1
FOXA1	TCGA.CU.A0YN	0	2	1	0
HRAS	TCGA.CU.A0YN	14	65	0.1674	1
KLF5	TCGA.CU.A0YN	5	8	0.016	1
MDM2	TCGA.CU.A0YN	15	39	0.0028	1
MLL2	TCGA.CU.A0YN	0	3	1	0
MYC	TCGA.CU.A0YN	13	64	0.2363	0
MYCL1	TCGA.CU.A0YN	2	2	0.0858	1
NCOR1	TCGA.CU.A0YN	12	46	0.0713	0
NFE2L2	TCGA.CU.A0YN	4	17	0.3154	0
PAIP1	TCGA.CU.A0YN	1	3	0.4642	0
PIK3CA	TCGA.CU.A0YN	5	19	0.2088	1
PPARG	TCGA.CU.A0YN	2	25	0.9192	0
PTEN	TCGA.CU.A0YN	4	21	0.4483	0
PVRL4	TCGA.CU.A0YN	1	2	0.377	0
RB1	TCGA.CU.A0YN	22	123	0.32	1
RHOA	TCGA.CU.A0YN	11	64	0.4508	1
RHOB	TCGA.CU.A0YN	2	6	0.3015	0
RXRA	TCGA.CU.A0YN	6	71	0.9692	0
SOX4	TCGA.CU.A0YN	1	2	0.373	1
STAG2	TCGA.CU.A0YN	0	2	1	0
TP53	TCGA.CU.A0YN	33	237	0.7896	0
TSC1	TCGA.CU.A0YN	4	15	0.2459	0
TXNIP	TCGA.CU.A0YN	2	8	0.4213	0
YAP1	TCGA.CU.A0YN	4	18	0.3532	1
YWHAZ	TCGA.CU.A0YN	25	106	0.0358	1
ZFP36L1	TCGA.CU.A0YN	2	2	0.0782	1
ARID1A	TCGA.CU.A0YO	3	2	0.0057	1
BCL2L1	TCGA.CU.A0YO	5	50	0.718	1
BTG2	TCGA.CU.A0YO	1	9	0.6923	1
CCND1	TCGA.CU.A0YO	3	39	0.849	0
CCND3	TCGA.CU.A0YO	0	24	1	0
CCNE1	TCGA.CU.A0YO	4	25	0.372	0
CDKN1A	TCGA.CU.A0YO	4	54	0.8868	0
CDKN2A	TCGA.CU.A0YO	3	38	0.841	1
CREBBP	TCGA.CU.A0YO	26	198	0.3324	0
E2F3	TCGA.CU.A0YO	2	9	0.3317	0
EGFR	TCGA.CU.A0YO	19	137	0.2898	1
ELF3	TCGA.CU.A0YO	2	9	0.3329	1
EP300	TCGA.CU.A0YO	32	203	0.0678	0
ERBB2	TCGA.CU.A0YO	6	42	0.3938	0
ERBB3	TCGA.CU.A0YO	1	26	0.9581	0
ERCC2	TCGA.CU.A0YO	1	8	0.6601	0
FBXW7	TCGA.CU.A0YO	2	17	0.6259	0
FGFR3	TCGA.CU.A0YO	3	39	0.8487	1
FOXA1	TCGA.CU.A0YO	0	2	1	0
HRAS	TCGA.CU.A0YO	13	65	0.0565	1
KLF5	TCGA.CU.A0YO	1	8	0.6622	0
MDM2	TCGA.CU.A0YO	9	39	0.0512	1
MLL2	TCGA.CU.A0YO	0	3	1	0
MYC	TCGA.CU.A0YO	7	64	0.645	0
MYCL1	TCGA.CU.A0YO	2	2	0.051	1
NCOR1	TCGA.CU.A0YO	8	46	0.1937	0
NFE2L2	TCGA.CU.A0YO	1	17	0.8807	0
PAIP1	TCGA.CU.A0YO	0	3	1	0
PIK3CA	TCGA.CU.A0YO	4	19	0.2194	1
PPARG	TCGA.CU.A0YO	1	25	0.95	0
PTEN	TCGA.CU.A0YO	4	21	0.2685	1
PVRL4	TCGA.CU.A0YO	1	2	0.2874	1
RB1	TCGA.CU.A0YO	16	123	0.3847	0
RHOA	TCGA.CU.A0YO	7	64	0.6539	1
RHOB	TCGA.CU.A0YO	1	6	0.5588	0
RXRA	TCGA.CU.A0YO	4	71	0.9694	0
SOX4	TCGA.CU.A0YO	0	2	1	0
STAG2	TCGA.CU.A0YO	1	2	0.2955	0
TP53	TCGA.CU.A0YO	28	237	0.5364	0
TSC1	TCGA.CU.A0YO	1	15	0.8503	0
TXNIP	TCGA.CU.A0YO	2	8	0.2828	1
YAP1	TCGA.CU.A0YO	4	18	0.1937	0
YWHAZ	TCGA.CU.A0YO	19	106	0.054	0
ZFP36L1	TCGA.CU.A0YO	1	2	0.3071	1
ARID1A	TCGA.CU.A0YR	1	2	0.3691	1
BCL2L1	TCGA.CU.A0YR	6	50	0.7686	1
BTG2	TCGA.CU.A0YR	1	9	0.7749	0
CCND1	TCGA.CU.A0YR	6	39	0.5534	0
CCND3	TCGA.CU.A0YR	0	24	1	0
CCNE1	TCGA.CU.A0YR	7	25	0.0999	1
CDKN1A	TCGA.CU.A0YR	7	54	0.7175	0
CDKN2A	TCGA.CU.A0YR	5	38	0.6898	1
CREBBP	TCGA.CU.A0YR	32	198	0.3574	1
E2F3	TCGA.CU.A0YR	3	9	0.1945	0
EGFR	TCGA.CU.A0YR	19	137	0.6731	0
ELF3	TCGA.CU.A0YR	3	9	0.1819	1
EP300	TCGA.CU.A0YR	38	203	0.1002	1
ERBB2	TCGA.CU.A0YR	7	42	0.4593	1
ERBB3	TCGA.CU.A0YR	2	26	0.9065	0
ERCC2	TCGA.CU.A0YR	2	8	0.393	1
FBXW7	TCGA.CU.A0YR	4	17	0.282	1
FGFR3	TCGA.CU.A0YR	4	39	0.8438	0
FOXA1	TCGA.CU.A0YR	0	2	1	0
HRAS	TCGA.CU.A0YR	15	65	0.0718	1
KLF5	TCGA.CU.A0YR	5	8	0.0099	1
MDM2	TCGA.CU.A0YR	17	39	0.0003	1
MLL2	TCGA.CU.A0YR	0	3	1	0
MYC	TCGA.CU.A0YR	12	64	0.2706	0
MYCL1	TCGA.CU.A0YR	2	2	0.0725	1
NCOR1	TCGA.CU.A0YR	11	46	0.1013	0
NFE2L2	TCGA.CU.A0YR	3	17	0.5008	0
PAIP1	TCGA.CU.A0YR	1	3	0.4523	0
PIK3CA	TCGA.CU.A0YR	4	19	0.3485	1
PPARG	TCGA.CU.A0YR	1	25	0.9795	0
PTEN	TCGA.CU.A0YR	3	21	0.6372	0
PVRL4	TCGA.CU.A0YR	2	2	0.0704	1
RB1	TCGA.CU.A0YR	17	123	0.6676	1
RHOA	TCGA.CU.A0YR	10	64	0.4994	1
RHOB	TCGA.CU.A0YR	2	6	0.2812	0
RXRA	TCGA.CU.A0YR	5	71	0.9831	0
SOX4	TCGA.CU.A0YR	0	2	1	0
STAG2	TCGA.CU.A0YR	0	2	1	0
TP53	TCGA.CU.A0YR	35	237	0.5677	0
TSC1	TCGA.CU.A0YR	2	15	0.6899	0
TXNIP	TCGA.CU.A0YR	4	8	0.0483	1
YAP1	TCGA.CU.A0YR	4	18	0.3178	1
YWHAZ	TCGA.CU.A0YR	25	106	0.0204	1
ZFP36L1	TCGA.CU.A0YR	1	2	0.3679	1
ARID1A	TCGA.CU.A3KJ	3	2	0.0104	1
BCL2L1	TCGA.CU.A3KJ	8	50	0.5118	1
BTG2	TCGA.CU.A3KJ	3	9	0.1886	1
CCND1	TCGA.CU.A3KJ	10	39	0.0876	0
CCND3	TCGA.CU.A3KJ	0	24	1	0
CCNE1	TCGA.CU.A3KJ	6	25	0.2004	1
CDKN1A	TCGA.CU.A3KJ	4	54	0.9687	0
CDKN2A	TCGA.CU.A3KJ	4	38	0.8516	1
CREBBP	TCGA.CU.A3KJ	35	198	0.214	1
E2F3	TCGA.CU.A3KJ	1	9	0.7892	0
EGFR	TCGA.CU.A3KJ	24	137	0.2869	1
ELF3	TCGA.CU.A3KJ	10	9	0	1
EP300	TCGA.CU.A3KJ	40	203	0.0659	1
ERBB2	TCGA.CU.A3KJ	4	42	0.8942	0
ERBB3	TCGA.CU.A3KJ	2	26	0.917	0
ERCC2	TCGA.CU.A3KJ	1	8	0.7516	0
FBXW7	TCGA.CU.A3KJ	2	17	0.7492	0
FGFR3	TCGA.CU.A3KJ	8	39	0.2588	1
FOXA1	TCGA.CU.A3KJ	1	2	0.3648	0
HRAS	TCGA.CU.A3KJ	13	65	0.2203	1
KLF5	TCGA.CU.A3KJ	11	8	0	1
MDM2	TCGA.CU.A3KJ	16	39	0.0013	0
MLL2	TCGA.CU.A3KJ	0	3	1	0
MYC	TCGA.CU.A3KJ	15	64	0.0726	0
MYCL1	TCGA.CU.A3KJ	0	2	1	0
NCOR1	TCGA.CU.A3KJ	10	46	0.1897	0
NFE2L2	TCGA.CU.A3KJ	4	17	0.2919	0
PAIP1	TCGA.CU.A3KJ	1	3	0.4588	0
PIK3CA	TCGA.CU.A3KJ	4	19	0.3629	1
PPARG	TCGA.CU.A3KJ	1	25	0.9796	0
PTEN	TCGA.CU.A3KJ	6	21	0.1248	1
PVRL4	TCGA.CU.A3KJ	3	2	0.0089	1
RB1	TCGA.CU.A3KJ	18	123	0.6139	0
RHOA	TCGA.CU.A3KJ	11	64	0.4028	1
RHOB	TCGA.CU.A3KJ	2	6	0.2793	0
RXRA	TCGA.CU.A3KJ	6	71	0.9622	0
SOX4	TCGA.CU.A3KJ	0	2	1	0
STAG2	TCGA.CU.A3KJ	0	2	1	0
TP53	TCGA.CU.A3KJ	47	237	0.044	1
TSC1	TCGA.CU.A3KJ	3	15	0.4322	0
TXNIP	TCGA.CU.A3KJ	2	8	0.3953	1
YAP1	TCGA.CU.A3KJ	4	18	0.3302	1
YWHAZ	TCGA.CU.A3KJ	26	106	0.0131	1
ZFP36L1	TCGA.CU.A3KJ	1	2	0.3696	0
ARID1A	TCGA.DK.A1A3	1	2	0.4372	1
BCL2L1	TCGA.DK.A1A3	10	50	0.5132	1
BTG2	TCGA.DK.A1A3	2	9	0.5724	1
CCND1	TCGA.DK.A1A3	4	39	0.945	0
CCND3	TCGA.DK.A1A3	0	24	1	0
CCNE1	TCGA.DK.A1A3	6	25	0.3793	1
CDKN1A	TCGA.DK.A1A3	10	54	0.6104	0
CDKN2A	TCGA.DK.A1A3	6	38	0.7671	1
CREBBP	TCGA.DK.A1A3	42	198	0.2936	1
E2F3	TCGA.DK.A1A3	3	9	0.3056	0
EGFR	TCGA.DK.A1A3	30	137	0.2667	1
ELF3	TCGA.DK.A1A3	4	9	0.131	1
EP300	TCGA.DK.A1A3	44	203	0.2406	0
ERBB2	TCGA.DK.A1A3	8	42	0.58	1
ERBB3	TCGA.DK.A1A3	3	26	0.8896	0
ERCC2	TCGA.DK.A1A3	1	8	0.8229	1
FBXW7	TCGA.DK.A1A3	4	17	0.4541	0
FGFR3	TCGA.DK.A1A3	7	39	0.6449	0
FOXA1	TCGA.DK.A1A3	1	2	0.4247	0
HRAS	TCGA.DK.A1A3	14	65	0.3864	0
KLF5	TCGA.DK.A1A3	6	8	0.0101	1
MDM2	TCGA.DK.A1A3	19	39	0.0003	1
MLL2	TCGA.DK.A1A3	0	3	1	0
MYC	TCGA.DK.A1A3	13	64	0.4883	0
MYCL1	TCGA.DK.A1A3	2	2	0.1158	1
NCOR1	TCGA.DK.A1A3	13	46	0.1248	1
NFE2L2	TCGA.DK.A1A3	7	17	0.0675	0
PAIP1	TCGA.DK.A1A3	1	3	0.5454	0
PIK3CA	TCGA.DK.A1A3	4	19	0.5377	1
PPARG	TCGA.DK.A1A3	5	25	0.5655	0
PTEN	TCGA.DK.A1A3	7	21	0.1365	1
PVRL4	TCGA.DK.A1A3	3	2	0.0206	1
RB1	TCGA.DK.A1A3	24	123	0.5271	1
RHOA	TCGA.DK.A1A3	12	64	0.5933	1
RHOB	TCGA.DK.A1A3	1	6	0.7398	0
RXRA	TCGA.DK.A1A3	7	71	0.9835	0
SOX4	TCGA.DK.A1A3	0	2	1	0
STAG2	TCGA.DK.A1A3	0	2	1	0
TP53	TCGA.DK.A1A3	54	237	0.1306	1
TSC1	TCGA.DK.A1A3	6	15	0.0916	1
TXNIP	TCGA.DK.A1A3	2	8	0.513	0
YAP1	TCGA.DK.A1A3	3	18	0.7082	1
YWHAZ	TCGA.DK.A1A3	33	106	0.0073	1
ZFP36L1	TCGA.DK.A1A3	3	2	0.0226	1
ARID1A	TCGA.DK.A1A5	1	2	0.3117	0
BCL2L1	TCGA.DK.A1A5	8	50	0.3343	1
BTG2	TCGA.DK.A1A5	1	9	0.7264	0
CCND1	TCGA.DK.A1A5	7	39	0.2643	0
CCND3	TCGA.DK.A1A5	0	24	1	0
CCNE1	TCGA.DK.A1A5	7	25	0.0518	1
CDKN1A	TCGA.DK.A1A5	7	54	0.5685	0
CDKN2A	TCGA.DK.A1A5	6	38	0.3868	1
CREBBP	TCGA.DK.A1A5	29	198	0.2797	0
E2F3	TCGA.DK.A1A5	1	9	0.732	0
EGFR	TCGA.DK.A1A5	23	137	0.1288	1
ELF3	TCGA.DK.A1A5	3	9	0.1378	0
EP300	TCGA.DK.A1A5	38	203	0.0171	1
ERBB2	TCGA.DK.A1A5	9	42	0.1075	1
ERBB3	TCGA.DK.A1A5	5	26	0.2605	0
ERCC2	TCGA.DK.A1A5	1	8	0.683	0
FBXW7	TCGA.DK.A1A5	2	17	0.6719	0
FGFR3	TCGA.DK.A1A5	6	39	0.4097	1
FOXA1	TCGA.DK.A1A5	0	2	1	0
HRAS	TCGA.DK.A1A5	8	65	0.6144	1
KLF5	TCGA.DK.A1A5	5	8	0.0076	1
MDM2	TCGA.DK.A1A5	12	39	0.0064	1
MLL2	TCGA.DK.A1A5	0	3	1	0
MYC	TCGA.DK.A1A5	7	64	0.7261	0
MYCL1	TCGA.DK.A1A5	1	2	0.3242	0
NCOR1	TCGA.DK.A1A5	7	46	0.398	0
NFE2L2	TCGA.DK.A1A5	3	17	0.4075	0
PAIP1	TCGA.DK.A1A5	1	3	0.3988	0
PIK3CA	TCGA.DK.A1A5	4	19	0.2612	1
PPARG	TCGA.DK.A1A5	1	25	0.9667	0
PTEN	TCGA.DK.A1A5	5	21	0.1596	1
PVRL4	TCGA.DK.A1A5	3	2	0.0067	1
RB1	TCGA.DK.A1A5	16	123	0.5261	0
RHOA	TCGA.DK.A1A5	9	64	0.4626	1
RHOB	TCGA.DK.A1A5	2	6	0.2329	0
RXRA	TCGA.DK.A1A5	2	71	0.9995	0
SOX4	TCGA.DK.A1A5	1	2	0.3217	1
STAG2	TCGA.DK.A1A5	0	2	1	0
TP53	TCGA.DK.A1A5	41	237	0.0414	1
TSC1	TCGA.DK.A1A5	5	15	0.0603	0
TXNIP	TCGA.DK.A1A5	2	8	0.3271	1
YAP1	TCGA.DK.A1A5	3	18	0.4438	1
YWHAZ	TCGA.DK.A1A5	22	106	0.0264	1
ZFP36L1	TCGA.DK.A1A5	2	2	0.0598	1
ARID1A	TCGA.DK.A1A6	0	2	1	0
BCL2L1	TCGA.DK.A1A6	7	50	0.3792	1
BTG2	TCGA.DK.A1A6	0	9	1	0
CCND1	TCGA.DK.A1A6	4	39	0.6921	1
CCND3	TCGA.DK.A1A6	0	24	1	0
CCNE1	TCGA.DK.A1A6	5	25	0.1932	1
CDKN1A	TCGA.DK.A1A6	4	54	0.8824	0
CDKN2A	TCGA.DK.A1A6	2	38	0.943	0
CREBBP	TCGA.DK.A1A6	21	198	0.7098	0
E2F3	TCGA.DK.A1A6	1	9	0.6869	0
EGFR	TCGA.DK.A1A6	22	137	0.095	0
ELF3	TCGA.DK.A1A6	1	9	0.6966	0
EP300	TCGA.DK.A1A6	25	203	0.4365	1
ERBB2	TCGA.DK.A1A6	6	42	0.3904	1
ERBB3	TCGA.DK.A1A6	4	26	0.3861	0
ERCC2	TCGA.DK.A1A6	1	8	0.6602	0
FBXW7	TCGA.DK.A1A6	2	17	0.6243	0
FGFR3	TCGA.DK.A1A6	3	39	0.8452	1
FOXA1	TCGA.DK.A1A6	0	2	1	0
HRAS	TCGA.DK.A1A6	9	65	0.3695	0
KLF5	TCGA.DK.A1A6	2	8	0.2844	0
MDM2	TCGA.DK.A1A6	9	39	0.0516	1
MLL2	TCGA.DK.A1A6	0	3	1	0
MYC	TCGA.DK.A1A6	5	64	0.8777	0
MYCL1	TCGA.DK.A1A6	1	2	0.2928	1
NCOR1	TCGA.DK.A1A6	8	46	0.1862	0
NFE2L2	TCGA.DK.A1A6	3	17	0.3553	0
PAIP1	TCGA.DK.A1A6	1	3	0.377	0
PIK3CA	TCGA.DK.A1A6	6	19	0.0346	1
PPARG	TCGA.DK.A1A6	3	25	0.5842	0
PTEN	TCGA.DK.A1A6	4	21	0.2637	1
PVRL4	TCGA.DK.A1A6	2	2	0.0466	0
RB1	TCGA.DK.A1A6	13	123	0.6923	0
RHOA	TCGA.DK.A1A6	8	64	0.4933	1
RHOB	TCGA.DK.A1A6	1	6	0.5675	0
RXRA	TCGA.DK.A1A6	7	71	0.7309	0
SOX4	TCGA.DK.A1A6	1	2	0.298	1
STAG2	TCGA.DK.A1A6	0	2	1	0
TP53	TCGA.DK.A1A6	26	237	0.671	1
TSC1	TCGA.DK.A1A6	2	15	0.5541	0
TXNIP	TCGA.DK.A1A6	2	8	0.2805	1
YAP1	TCGA.DK.A1A6	2	18	0.6566	1
YWHAZ	TCGA.DK.A1A6	23	106	0.0046	1
ZFP36L1	TCGA.DK.A1A6	1	2	0.3064	0
ARID1A	TCGA.DK.A1A7	1	2	0.3399	1
BCL2L1	TCGA.DK.A1A7	6	50	0.6966	1
BTG2	TCGA.DK.A1A7	1	9	0.7457	0
CCND1	TCGA.DK.A1A7	5	39	0.6443	0
CCND3	TCGA.DK.A1A7	1	24	0.9645	0
CCNE1	TCGA.DK.A1A7	4	25	0.4794	1
CDKN1A	TCGA.DK.A1A7	7	54	0.6345	0
CDKN2A	TCGA.DK.A1A7	3	38	0.9032	0
CREBBP	TCGA.DK.A1A7	29	198	0.397	1
E2F3	TCGA.DK.A1A7	2	9	0.4004	0
EGFR	TCGA.DK.A1A7	18	137	0.6154	1
ELF3	TCGA.DK.A1A7	4	9	0.0536	0
EP300	TCGA.DK.A1A7	33	203	0.1903	1
ERBB2	TCGA.DK.A1A7	7	42	0.3821	1
ERBB3	TCGA.DK.A1A7	4	26	0.5063	0
ERCC2	TCGA.DK.A1A7	2	8	0.3479	1
FBXW7	TCGA.DK.A1A7	1	17	0.9198	0
FGFR3	TCGA.DK.A1A7	5	39	0.6327	1
FOXA1	TCGA.DK.A1A7	0	2	1	0
HRAS	TCGA.DK.A1A7	10	65	0.4196	1
KLF5	TCGA.DK.A1A7	5	8	0.0091	1
MDM2	TCGA.DK.A1A7	12	39	0.0101	1
MLL2	TCGA.DK.A1A7	0	3	1	0
MYC	TCGA.DK.A1A7	10	64	0.3936	0
MYCL1	TCGA.DK.A1A7	1	2	0.3397	1
NCOR1	TCGA.DK.A1A7	9	46	0.1993	0
NFE2L2	TCGA.DK.A1A7	2	17	0.7063	0
PAIP1	TCGA.DK.A1A7	1	3	0.4248	0
PIK3CA	TCGA.DK.A1A7	3	19	0.5122	1
PPARG	TCGA.DK.A1A7	3	25	0.6951	0
PTEN	TCGA.DK.A1A7	5	21	0.1926	1
PVRL4	TCGA.DK.A1A7	1	2	0.3366	1
RB1	TCGA.DK.A1A7	17	123	0.5292	1
RHOA	TCGA.DK.A1A7	9	64	0.5419	0
RHOB	TCGA.DK.A1A7	1	6	0.6229	0
RXRA	TCGA.DK.A1A7	6	71	0.9287	0
SOX4	TCGA.DK.A1A7	1	2	0.3428	1
STAG2	TCGA.DK.A1A7	1	2	0.3351	0
TP53	TCGA.DK.A1A7	37	237	0.2341	0
TSC1	TCGA.DK.A1A7	2	15	0.6378	0
TXNIP	TCGA.DK.A1A7	1	8	0.7097	0
YAP1	TCGA.DK.A1A7	2	18	0.7276	0
YWHAZ	TCGA.DK.A1A7	20	106	0.104	1
ZFP36L1	TCGA.DK.A1A7	0	2	1	0
ARID1A	TCGA.DK.A1AA	0	2	1	0
BCL2L1	TCGA.DK.A1AA	0	50	1	0
BTG2	TCGA.DK.A1AA	0	9	1	0
CCND1	TCGA.DK.A1AA	0	39	1	0
CCND3	TCGA.DK.A1AA	0	24	1	0
CCNE1	TCGA.DK.A1AA	0	25	1	0
CDKN1A	TCGA.DK.A1AA	1	54	0.2907	0
CDKN2A	TCGA.DK.A1AA	1	38	0.2103	1
CREBBP	TCGA.DK.A1AA	0	198	1	0
E2F3	TCGA.DK.A1AA	1	9	0.0572	0
EGFR	TCGA.DK.A1AA	2	137	0.2103	0
ELF3	TCGA.DK.A1AA	0	9	1	0
EP300	TCGA.DK.A1AA	0	203	1	0
ERBB2	TCGA.DK.A1AA	1	42	0.2329	0
ERBB3	TCGA.DK.A1AA	1	26	0.1501	1
ERCC2	TCGA.DK.A1AA	0	8	1	0
FBXW7	TCGA.DK.A1AA	0	17	1	0
FGFR3	TCGA.DK.A1AA	0	39	1	0
FOXA1	TCGA.DK.A1AA	0	2	1	0
HRAS	TCGA.DK.A1AA	0	65	1	0
KLF5	TCGA.DK.A1AA	0	8	1	0
MDM2	TCGA.DK.A1AA	1	39	0.2091	0
MLL2	TCGA.DK.A1AA	0	3	1	0
MYC	TCGA.DK.A1AA	1	64	0.3255	0
MYCL1	TCGA.DK.A1AA	0	2	1	0
NCOR1	TCGA.DK.A1AA	0	46	1	0
NFE2L2	TCGA.DK.A1AA	0	17	1	0
PAIP1	TCGA.DK.A1AA	0	3	1	0
PIK3CA	TCGA.DK.A1AA	0	19	1	0
PPARG	TCGA.DK.A1AA	0	25	1	0
PTEN	TCGA.DK.A1AA	0	21	1	0
PVRL4	TCGA.DK.A1AA	0	2	1	0
RB1	TCGA.DK.A1AA	0	123	1	0
RHOA	TCGA.DK.A1AA	0	64	1	0
RHOB	TCGA.DK.A1AA	0	6	1	0
RXRA	TCGA.DK.A1AA	0	71	1	0
SOX4	TCGA.DK.A1AA	0	2	1	0
STAG2	TCGA.DK.A1AA	1	2	0.0188	1
TP53	TCGA.DK.A1AA	1	237	0.7638	0
TSC1	TCGA.DK.A1AA	1	15	0.0988	0
TXNIP	TCGA.DK.A1AA	0	8	1	0
YAP1	TCGA.DK.A1AA	0	18	1	0
YWHAZ	TCGA.DK.A1AA	1	106	0.4762	0
ZFP36L1	TCGA.DK.A1AA	0	2	1	0
ARID1A	TCGA.DK.A1AB	0	2	1	0
BCL2L1	TCGA.DK.A1AB	4	50	0.6407	0
BTG2	TCGA.DK.A1AB	0	9	1	0
CCND1	TCGA.DK.A1AB	1	39	0.9681	0
CCND3	TCGA.DK.A1AB	0	24	1	0
CCNE1	TCGA.DK.A1AB	4	25	0.1879	1
CDKN1A	TCGA.DK.A1AB	5	54	0.5133	0
CDKN2A	TCGA.DK.A1AB	2	38	0.8515	1
CREBBP	TCGA.DK.A1AB	19	198	0.366	0
E2F3	TCGA.DK.A1AB	1	9	0.5713	0
EGFR	TCGA.DK.A1AB	11	137	0.6419	0
ELF3	TCGA.DK.A1AB	0	9	1	0
EP300	TCGA.DK.A1AB	19	203	0.3994	0
ERBB2	TCGA.DK.A1AB	2	42	0.8952	0
ERBB3	TCGA.DK.A1AB	0	26	1	0
ERCC2	TCGA.DK.A1AB	2	8	0.1858	0
FBXW7	TCGA.DK.A1AB	2	17	0.4545	0
FGFR3	TCGA.DK.A1AB	3	39	0.6719	0
FOXA1	TCGA.DK.A1AB	0	2	1	0
HRAS	TCGA.DK.A1AB	7	65	0.3469	1
KLF5	TCGA.DK.A1AB	1	8	0.5396	0
MDM2	TCGA.DK.A1AB	7	39	0.0584	0
MLL2	TCGA.DK.A1AB	0	3	1	0
MYC	TCGA.DK.A1AB	2	64	0.977	0
MYCL1	TCGA.DK.A1AB	1	2	0.2302	1
NCOR1	TCGA.DK.A1AB	5	46	0.3878	0
NFE2L2	TCGA.DK.A1AB	2	17	0.4666	0
PAIP1	TCGA.DK.A1AB	1	3	0.292	1
PIK3CA	TCGA.DK.A1AB	4	19	0.0986	1
PPARG	TCGA.DK.A1AB	1	25	0.8961	0
PTEN	TCGA.DK.A1AB	3	21	0.2897	0
PVRL4	TCGA.DK.A1AB	2	2	0.0292	0
RB1	TCGA.DK.A1AB	7	123	0.9133	0
RHOA	TCGA.DK.A1AB	4	64	0.8103	1
RHOB	TCGA.DK.A1AB	1	6	0.455	0
RXRA	TCGA.DK.A1AB	4	71	0.8697	0
SOX4	TCGA.DK.A1AB	2	2	0.0303	1
STAG2	TCGA.DK.A1AB	0	2	1	0
TP53	TCGA.DK.A1AB	18	237	0.7484	1
TSC1	TCGA.DK.A1AB	1	15	0.7528	0
TXNIP	TCGA.DK.A1AB	1	8	0.5325	0
YAP1	TCGA.DK.A1AB	2	18	0.4851	1
YWHAZ	TCGA.DK.A1AB	11	106	0.3208	0
ZFP36L1	TCGA.DK.A1AB	1	2	0.2184	0
ARID1A	TCGA.DK.A1AC	0	2	1	0
BCL2L1	TCGA.DK.A1AC	21	50	0.005	1
BTG2	TCGA.DK.A1AC	2	9	0.6358	1
CCND1	TCGA.DK.A1AC	14	39	0.0546	1
CCND3	TCGA.DK.A1AC	4	24	0.7826	0
CCNE1	TCGA.DK.A1AC	8	25	0.1982	0
CDKN1A	TCGA.DK.A1AC	9	54	0.8344	1
CDKN2A	TCGA.DK.A1AC	7	38	0.7293	1
CREBBP	TCGA.DK.A1AC	48	198	0.2275	1
E2F3	TCGA.DK.A1AC	4	9	0.1758	0
EGFR	TCGA.DK.A1AC	30	137	0.4981	1
ELF3	TCGA.DK.A1AC	3	9	0.3609	0
EP300	TCGA.DK.A1AC	60	203	0.0117	1
ERBB2	TCGA.DK.A1AC	10	42	0.4455	0
ERBB3	TCGA.DK.A1AC	5	26	0.6839	0
ERCC2	TCGA.DK.A1AC	1	8	0.8539	1
FBXW7	TCGA.DK.A1AC	7	17	0.0977	1
FGFR3	TCGA.DK.A1AC	7	39	0.7606	1
FOXA1	TCGA.DK.A1AC	1	2	0.4751	1
HRAS	TCGA.DK.A1AC	23	65	0.018	1
KLF5	TCGA.DK.A1AC	4	8	0.1306	1
MDM2	TCGA.DK.A1AC	17	39	0.0078	1
MLL2	TCGA.DK.A1AC	4	3	0.0107	1
MYC	TCGA.DK.A1AC	23	64	0.0166	0
MYCL1	TCGA.DK.A1AC	1	2	0.4752	0
NCOR1	TCGA.DK.A1AC	19	46	0.0091	1
NFE2L2	TCGA.DK.A1AC	3	17	0.7522	0
PAIP1	TCGA.DK.A1AC	1	3	0.5782	0
PIK3CA	TCGA.DK.A1AC	5	19	0.4329	1
PPARG	TCGA.DK.A1AC	7	25	0.3326	0
PTEN	TCGA.DK.A1AC	8	21	0.1059	0
PVRL4	TCGA.DK.A1AC	4	2	0.0038	1
RB1	TCGA.DK.A1AC	28	123	0.4241	1
RHOA	TCGA.DK.A1AC	16	64	0.3366	0
RHOB	TCGA.DK.A1AC	1	6	0.7825	0
RXRA	TCGA.DK.A1AC	18	71	0.3005	1
SOX4	TCGA.DK.A1AC	1	2	0.474	1
STAG2	TCGA.DK.A1AC	0	2	1	0
TP53	TCGA.DK.A1AC	57	237	0.2229	1
TSC1	TCGA.DK.A1AC	5	15	0.2755	0
TXNIP	TCGA.DK.A1AC	2	8	0.5775	1
YAP1	TCGA.DK.A1AC	6	18	0.2291	1
YWHAZ	TCGA.DK.A1AC	34	106	0.0191	1
ZFP36L1	TCGA.DK.A1AC	2	2	0.1419	1
ARID1A	TCGA.DK.A1AD	1	2	0.4315	1
BCL2L1	TCGA.DK.A1AD	11	50	0.3554	1
BTG2	TCGA.DK.A1AD	2	9	0.5503	1
CCND1	TCGA.DK.A1AD	7	39	0.6154	0
CCND3	TCGA.DK.A1AD	0	24	1	0
CCNE1	TCGA.DK.A1AD	6	25	0.3521	1
CDKN1A	TCGA.DK.A1AD	10	54	0.5644	0
CDKN2A	TCGA.DK.A1AD	5	38	0.8389	1
CREBBP	TCGA.DK.A1AD	33	198	0.7708	1
E2F3	TCGA.DK.A1AD	3	9	0.2774	0
EGFR	TCGA.DK.A1AD	32	137	0.1183	1
ELF3	TCGA.DK.A1AD	5	9	0.0421	1
EP300	TCGA.DK.A1AD	42	203	0.262	1
ERBB2	TCGA.DK.A1AD	8	42	0.5447	1
ERBB3	TCGA.DK.A1AD	6	26	0.3866	0
ERCC2	TCGA.DK.A1AD	1	8	0.8156	0
FBXW7	TCGA.DK.A1AD	3	17	0.6544	0
FGFR3	TCGA.DK.A1AD	9	39	0.3219	1
FOXA1	TCGA.DK.A1AD	1	2	0.4288	0
HRAS	TCGA.DK.A1AD	12	65	0.5699	1
KLF5	TCGA.DK.A1AD	5	8	0.0298	0
MDM2	TCGA.DK.A1AD	14	39	0.0206	0
MLL2	TCGA.DK.A1AD	1	3	0.5188	1
MYC	TCGA.DK.A1AD	12	64	0.5476	0
MYCL1	TCGA.DK.A1AD	1	2	0.4302	0
NCOR1	TCGA.DK.A1AD	11	46	0.2653	0
NFE2L2	TCGA.DK.A1AD	5	17	0.2395	0
PAIP1	TCGA.DK.A1AD	1	3	0.5213	0
PIK3CA	TCGA.DK.A1AD	5	19	0.3171	1
PPARG	TCGA.DK.A1AD	3	25	0.8593	0
PTEN	TCGA.DK.A1AD	7	21	0.1159	1
PVRL4	TCGA.DK.A1AD	4	2	0.0022	1
RB1	TCGA.DK.A1AD	17	123	0.9204	1
RHOA	TCGA.DK.A1AD	9	64	0.8454	1
RHOB	TCGA.DK.A1AD	2	6	0.3784	0
RXRA	TCGA.DK.A1AD	7	71	0.9792	0
SOX4	TCGA.DK.A1AD	1	2	0.4284	1
STAG2	TCGA.DK.A1AD	3	2	0.0189	1
TP53	TCGA.DK.A1AD	55	237	0.0641	1
TSC1	TCGA.DK.A1AD	4	15	0.3483	0
TXNIP	TCGA.DK.A1AD	2	8	0.4954	1
YAP1	TCGA.DK.A1AD	5	18	0.2741	1
YWHAZ	TCGA.DK.A1AD	29	106	0.0288	1
ZFP36L1	TCGA.DK.A1AD	2	2	0.1106	1
ARID1A	TCGA.DK.A1AE	1	2	0.0584	1
BCL2L1	TCGA.DK.A1AE	0	50	1	0
BTG2	TCGA.DK.A1AE	0	9	1	0
CCND1	TCGA.DK.A1AE	3	39	0.0475	0
CCND3	TCGA.DK.A1AE	0	24	1	0
CCNE1	TCGA.DK.A1AE	1	25	0.4211	0
CDKN1A	TCGA.DK.A1AE	1	54	0.6783	0
CDKN2A	TCGA.DK.A1AE	1	38	0.5424	1
CREBBP	TCGA.DK.A1AE	8	198	0.0549	0
E2F3	TCGA.DK.A1AE	1	9	0.1823	0
EGFR	TCGA.DK.A1AE	5	137	0.1566	0
ELF3	TCGA.DK.A1AE	0	9	1	0
EP300	TCGA.DK.A1AE	6	203	0.2418	0
ERBB2	TCGA.DK.A1AE	1	42	0.589	0
ERBB3	TCGA.DK.A1AE	0	26	1	0
ERCC2	TCGA.DK.A1AE	0	8	1	0
FBXW7	TCGA.DK.A1AE	0	17	1	0
FGFR3	TCGA.DK.A1AE	1	39	0.5599	0
FOXA1	TCGA.DK.A1AE	1	2	0.0633	0
[truncated: 2,225 more rows]

## Sheet: STable2 - BRCA
Gene	Sample	neighbor	degree	pvalue	isMutated
ABL1	TCGA.A1.A0SD	2	87	0.6631	0
AKAP3	TCGA.A1.A0SD	0	7	1	0
AKT1	TCGA.A1.A0SD	5	106	0.1476	0
APLP2	TCGA.A1.A0SD	0	9	1	0
APPL	TCGA.A1.A0SD	0	11	1	0
AR	TCGA.A1.A0SD	3	128	0.6648	0
ATN1	TCGA.A1.A0SD	3	88	0.408	0
ATP2B2	TCGA.A1.A0SD	0	6	1	0
ATXN1	TCGA.A1.A0SD	2	158	0.9266	0
BCL10	TCGA.A1.A0SD	1	21	0.4412	0
BRCA1	TCGA.A1.A0SD	4	103	0.2878	0
BRF1	TCGA.A1.A0SD	2	10	0.0346	0
CASP2	TCGA.A1.A0SD	2	19	0.0974	0
CASP3	TCGA.A1.A0SD	5	125	0.236	0
CASP8	TCGA.A1.A0SD	2	66	0.5237	0
CASP9	TCGA.A1.A0SD	2	35	0.2471	1
CBFA2T2	TCGA.A1.A0SD	1	10	0.2484	0
CBFB	TCGA.A1.A0SD	0	5	1	0
CBL	TCGA.A1.A0SD	2	80	0.6248	0
CCNA1	TCGA.A1.A0SD	1	22	0.455	0
CCNA2	TCGA.A1.A0SD	0	26	1	0
CCND1	TCGA.A1.A0SD	3	39	0.087	1
CCND2	TCGA.A1.A0SD	1	10	0.2539	0
CCND3	TCGA.A1.A0SD	0	24	1	0
CDC2	TCGA.A1.A0SD	4	114	0.3586	0
CDC42	TCGA.A1.A0SD	5	79	0.0564	0
CDH1	TCGA.A1.A0SD	2	30	0.1888	0
CDK2	TCGA.A1.A0SD	2	71	0.5602	0
CDK4	TCGA.A1.A0SD	5	40	0.0064	0
CDK5	TCGA.A1.A0SD	1	45	0.7028	0
CDK6	TCGA.A1.A0SD	3	17	0.0116	0
CDK9	TCGA.A1.A0SD	1	29	0.5434	0
CDKN1A	TCGA.A1.A0SD	4	54	0.0546	0
CDKN1B	TCGA.A1.A0SD	2	34	0.2305	0
CEBPB	TCGA.A1.A0SD	2	49	0.3884	0
CEBPE	TCGA.A1.A0SD	1	14	0.3293	0
CHD3	TCGA.A1.A0SD	0	74	1	0
CHEK1	TCGA.A1.A0SD	1	18	0.3964	0
CHGB	TCGA.A1.A0SD	0	22	1	0
CHUK	TCGA.A1.A0SD	1	49	0.7294	0
COPS5	TCGA.A1.A0SD	0	28	1	0
COPS6	TCGA.A1.A0SD	1	72	0.8509	0
CREBBP	TCGA.A1.A0SD	5	198	0.593	0
CRSP3	TCGA.A1.A0SD	0	8	1	0
CSNK2A1	TCGA.A1.A0SD	6	158	0.2363	1
CTCF	TCGA.A1.A0SD	0	6	1	0
CTNNB1	TCGA.A1.A0SD	6	120	0.1039	0
DLG1	TCGA.A1.A0SD	4	64	0.0903	0
DVL2	TCGA.A1.A0SD	0	50	1	0
E2F1	TCGA.A1.A0SD	5	41	0.0047	0
E4F1	TCGA.A1.A0SD	2	6	0.016	0
EFEMP2	TCGA.A1.A0SD	1	33	0.5883	0
EGFR	TCGA.A1.A0SD	4	137	0.4854	0
EP300	TCGA.A1.A0SD	9	203	0.0881	0
ESR1	TCGA.A1.A0SD	7	163	0.1375	0
ESR2	TCGA.A1.A0SD	2	45	0.3402	0
ETS1	TCGA.A1.A0SD	0	27	1	0
ETS2	TCGA.A1.A0SD	0	16	1	0
FOS	TCGA.A1.A0SD	2	47	0.3542	0
FOXA1	TCGA.A1.A0SD	0	2	1	0
GAB2	TCGA.A1.A0SD	1	23	0.4707	1
GATA3	TCGA.A1.A0SD	0	6	1	0
GNA13	TCGA.A1.A0SD	0	30	1	0
GPS2	TCGA.A1.A0SD	0	15	1	0
GRB2	TCGA.A1.A0SD	6	187	0.3657	0
GSK3B	TCGA.A1.A0SD	4	58	0.0693	0
GTF2H1	TCGA.A1.A0SD	1	25	0.4937	0
HD	TCGA.A1.A0SD	0	59	1	0
HDAC3	TCGA.A1.A0SD	4	56	0.0633	0
HIPK2	TCGA.A1.A0SD	0	26	1	0
HIST1H1C	TCGA.A1.A0SD	1	2	0.0746	0
HIST2H2BE	TCGA.A1.A0SD	0	18	1	0
HMGB1	TCGA.A1.A0SD	1	52	0.7508	0
HRAS	TCGA.A1.A0SD	1	65	0.8253	0
HSPCA	TCGA.A1.A0SD	3	73	0.3	0
HSPCB	TCGA.A1.A0SD	1	20	0.4115	0
IRAK1	TCGA.A1.A0SD	0	35	1	0
IRS1	TCGA.A1.A0SD	2	59	0.4704	0
IRS2	TCGA.A1.A0SD	2	35	0.2476	1
IRS4	TCGA.A1.A0SD	1	13	0.3055	0
JUN	TCGA.A1.A0SD	3	108	0.5404	0
KCNB2	TCGA.A1.A0SD	0	1	1	0
LCK	TCGA.A1.A0SD	2	97	0.728	0
MAGI2	TCGA.A1.A0SD	1	12	0.2878	0
MAP2K4	TCGA.A1.A0SD	1	21	0.4375	1
MAP3K1	TCGA.A1.A0SD	1	1	0.0516	0
MAP3K8	TCGA.A1.A0SD	1	13	0.3115	0
MAPK1	TCGA.A1.A0SD	8	155	0.0542	0
MAPK10	TCGA.A1.A0SD	1	15	0.3477	0
MAPK14	TCGA.A1.A0SD	4	76	0.1444	0
MAPK8	TCGA.A1.A0SD	2	63	0.4947	0
MAPK8IP3	TCGA.A1.A0SD	1	20	0.4318	0
MAPK9	TCGA.A1.A0SD	2	37	0.2643	0
MCM7	TCGA.A1.A0SD	2	35	0.2382	0
MDM2	TCGA.A1.A0SD	4	39	0.0231	0
MDM4	TCGA.A1.A0SD	1	16	0.3536	0
MNAT1	TCGA.A1.A0SD	1	18	0.3927	0
MNDA	TCGA.A1.A0SD	1	6	0.1678	0
MST1R	TCGA.A1.A0SD	0	19	1	0
MYB	TCGA.A1.A0SD	1	17	0.3768	0
MYST4	TCGA.A1.A0SD	0	3	1	0
NCL	TCGA.A1.A0SD	3	23	0.0272	0
NCOA6	TCGA.A1.A0SD	1	27	0.5194	0
NCOR1	TCGA.A1.A0SD	3	46	0.1259	0
NF1	TCGA.A1.A0SD	0	7	1	0
NFKBIA	TCGA.A1.A0SD	1	59	0.7915	0
NPM1	TCGA.A1.A0SD	0	22	1	0
NR3C1	TCGA.A1.A0SD	1	82	0.8858	0
PAX5	TCGA.A1.A0SD	1	13	0.3011	0
PDGFRB	TCGA.A1.A0SD	0	52	1	0
PHB	TCGA.A1.A0SD	1	14	0.3199	0
PIK3CA	TCGA.A1.A0SD	1	19	0.4048	0
PIK3R1	TCGA.A1.A0SD	7	125	0.0469	0
PIK3R3	TCGA.A1.A0SD	3	11	0.0045	0
PIWIL1	TCGA.A1.A0SD	0	1	1	0
PML	TCGA.A1.A0SD	3	49	0.1441	0
POLA	TCGA.A1.A0SD	1	13	0.3004	0
PPARBP	TCGA.A1.A0SD	0	26	1	0
PPM1A	TCGA.A1.A0SD	0	13	1	0
PPP2CA	TCGA.A1.A0SD	0	44	1	0
PRKAR2A	TCGA.A1.A0SD	0	30	1	0
PRKCA	TCGA.A1.A0SD	3	167	0.8007	0
PRKDC	TCGA.A1.A0SD	1	38	0.6402	0
PRKRA	TCGA.A1.A0SD	1	7	0.1876	0
PSEN1	TCGA.A1.A0SD	1	49	0.7345	0
PTEN	TCGA.A1.A0SD	2	21	0.1095	0
PTK2	TCGA.A1.A0SD	2	80	0.6263	0
PTPN22	TCGA.A1.A0SD	1	3	0.0993	1
PTPRD	TCGA.A1.A0SD	0	8	1	0
PTPRF	TCGA.A1.A0SD	1	20	0.4288	0
RAC1	TCGA.A1.A0SD	6	88	0.0276	0
RAF1	TCGA.A1.A0SD	5	88	0.0837	0
RB1	TCGA.A1.A0SD	6	123	0.1073	1
RCHY1	TCGA.A1.A0SD	0	5	1	0
RICS	TCGA.A1.A0SD	1	22	0.4461	0
RPGR	TCGA.A1.A0SD	0	13	1	0
RRM2	TCGA.A1.A0SD	0	5	1	0
RUNX1	TCGA.A1.A0SD	1	22	0.4483	0
RUNX1T1	TCGA.A1.A0SD	3	25	0.0302	0
RUNX2	TCGA.A1.A0SD	1	24	0.4737	0
RYR2	TCGA.A1.A0SD	0	12	1	0
SF3B1	TCGA.A1.A0SD	0	10	1	0
SH3KBP1	TCGA.A1.A0SD	1	25	0.4932	0
SKP2	TCGA.A1.A0SD	3	25	0.0313	0
SMAD3	TCGA.A1.A0SD	5	174	0.4798	0
SMAD5	TCGA.A1.A0SD	0	33	1	0
SMARCA4	TCGA.A1.A0SD	2	36	0.2561	0
SMARCB1	TCGA.A1.A0SD	2	15	0.0673	0
SP1	TCGA.A1.A0SD	6	86	0.0297	0
SP3	TCGA.A1.A0SD	1	16	0.3502	0
SRC	TCGA.A1.A0SD	4	191	0.7413	0
SRPR	TCGA.A1.A0SD	0	2	1	0
STK11	TCGA.A1.A0SD	0	20	1	0
SUV39H1	TCGA.A1.A0SD	1	20	0.4234	0
SYK	TCGA.A1.A0SD	3	72	0.3094	0
TBL1X	TCGA.A1.A0SD	0	11	1	0
TBL1XR1	TCGA.A1.A0SD	0	8	1	0
TBP	TCGA.A1.A0SD	5	80	0.0649	0
TBX3	TCGA.A1.A0SD	0	0	1	0
TEP1	TCGA.A1.A0SD	0	4	1	0
TFAP2A	TCGA.A1.A0SD	1	21	0.4426	0
THRB	TCGA.A1.A0SD	1	34	0.5944	0
TLE1	TCGA.A1.A0SD	2	54	0.4173	0
TLR4	TCGA.A1.A0SD	1	22	0.4456	0
TOP2A	TCGA.A1.A0SD	2	19	0.0957	0
TP53	TCGA.A1.A0SD	9	237	0.176	0
TSC2	TCGA.A1.A0SD	1	21	0.4389	0
TUBG1	TCGA.A1.A0SD	1	20	0.4241	0
UBB	TCGA.A1.A0SD	2	55	0.4312	0
UBE2I	TCGA.A1.A0SD	2	95	0.7203	0
USH2A	TCGA.A1.A0SD	0	2	1	0
VIL2	TCGA.A1.A0SD	3	43	0.1088	0
WNT7A	TCGA.A1.A0SD	0	3	1	0
YAP1	TCGA.A1.A0SD	0	18	1	0
YBX1	TCGA.A1.A0SD	0	17	1	0
YWHAE	TCGA.A1.A0SD	3	58	0.1985	0
YWHAG	TCGA.A1.A0SD	7	240	0.4324	0
YWHAZ	TCGA.A1.A0SD	3	106	0.5292	0
ZBTB16	TCGA.A1.A0SD	4	82	0.1736	1
ZFP36L1	TCGA.A1.A0SD	1	2	0.07	0
ABL1	TCGA.A1.A0SE	3	87	0.2753	0
AKAP3	TCGA.A1.A0SE	0	7	1	0
AKT1	TCGA.A1.A0SE	4	106	0.1812	0
APLP2	TCGA.A1.A0SE	0	9	1	0
APPL	TCGA.A1.A0SE	0	11	1	0
AR	TCGA.A1.A0SE	6	128	0.0541	0
ATN1	TCGA.A1.A0SE	0	88	1	0
ATP2B2	TCGA.A1.A0SE	0	6	1	0
ATXN1	TCGA.A1.A0SE	1	158	0.9631	0
BCL10	TCGA.A1.A0SE	1	21	0.3661	0
BRCA1	TCGA.A1.A0SE	3	103	0.3597	0
BRF1	TCGA.A1.A0SE	1	10	0.1973	0
CASP2	TCGA.A1.A0SE	2	19	0.062	0
CASP3	TCGA.A1.A0SE	7	125	0.0174	0
CASP8	TCGA.A1.A0SE	5	66	0.0142	0
CASP9	TCGA.A1.A0SE	1	35	0.5196	0
CBFA2T2	TCGA.A1.A0SE	1	10	0.1991	0
CBFB	TCGA.A1.A0SE	0	5	1	0
CBL	TCGA.A1.A0SE	0	80	1	0
CCNA1	TCGA.A1.A0SE	1	22	0.3766	0
CCNA2	TCGA.A1.A0SE	0	26	1	0
CCND1	TCGA.A1.A0SE	2	39	0.2071	1
CCND2	TCGA.A1.A0SE	1	10	0.2049	0
CCND3	TCGA.A1.A0SE	0	24	1	0
CDC2	TCGA.A1.A0SE	3	114	0.4332	0
CDC42	TCGA.A1.A0SE	3	79	0.2325	0
CDH1	TCGA.A1.A0SE	1	30	0.4757	1
CDK2	TCGA.A1.A0SE	2	71	0.443	0
CDK4	TCGA.A1.A0SE	2	40	0.2086	0
CDK5	TCGA.A1.A0SE	0	45	1	0
CDK6	TCGA.A1.A0SE	2	17	0.0511	0
CDK9	TCGA.A1.A0SE	1	29	0.4646	0
CDKN1A	TCGA.A1.A0SE	2	54	0.3103	0
CDKN1B	TCGA.A1.A0SE	2	34	0.1697	0
CEBPB	TCGA.A1.A0SE	2	49	0.2728	0
CEBPE	TCGA.A1.A0SE	1	14	0.2653	0
CHD3	TCGA.A1.A0SE	0	74	1	0
CHEK1	TCGA.A1.A0SE	1	18	0.3318	0
CHGB	TCGA.A1.A0SE	0	22	1	0
CHUK	TCGA.A1.A0SE	3	49	0.085	0
COPS5	TCGA.A1.A0SE	0	28	1	0
COPS6	TCGA.A1.A0SE	0	72	1	0
CREBBP	TCGA.A1.A0SE	2	198	0.918	0
CRSP3	TCGA.A1.A0SE	0	8	1	0
CSNK2A1	TCGA.A1.A0SE	5	158	0.2315	0
CTCF	TCGA.A1.A0SE	0	6	1	0
CTNNB1	TCGA.A1.A0SE	5	120	0.1079	0
DLG1	TCGA.A1.A0SE	1	64	0.7386	0
DVL2	TCGA.A1.A0SE	0	50	1	0
E2F1	TCGA.A1.A0SE	2	41	0.2129	0
E4F1	TCGA.A1.A0SE	1	6	0.1287	0
EFEMP2	TCGA.A1.A0SE	0	33	1	0
EGFR	TCGA.A1.A0SE	2	137	0.7758	0
EP300	TCGA.A1.A0SE	6	203	0.2436	0
ESR1	TCGA.A1.A0SE	3	163	0.6564	0
ESR2	TCGA.A1.A0SE	1	45	0.616	0
ETS1	TCGA.A1.A0SE	0	27	1	0
ETS2	TCGA.A1.A0SE	0	16	1	0
FOS	TCGA.A1.A0SE	3	47	0.0796	0
FOXA1	TCGA.A1.A0SE	0	2	1	0
GAB2	TCGA.A1.A0SE	1	23	0.3939	1
GATA3	TCGA.A1.A0SE	0	6	1	0
GNA13	TCGA.A1.A0SE	1	30	0.4708	0
GPS2	TCGA.A1.A0SE	0	15	1	0
GRB2	TCGA.A1.A0SE	2	187	0.9017	0
GSK3B	TCGA.A1.A0SE	6	58	0.0021	0
GTF2H1	TCGA.A1.A0SE	1	25	0.405	0
HD	TCGA.A1.A0SE	1	59	0.7068	0
HDAC3	TCGA.A1.A0SE	4	56	0.0324	0
HIPK2	TCGA.A1.A0SE	1	26	0.4284	0
HIST1H1C	TCGA.A1.A0SE	1	2	0.0626	0
HIST2H2BE	TCGA.A1.A0SE	0	18	1	0
HMGB1	TCGA.A1.A0SE	2	52	0.285	0
HRAS	TCGA.A1.A0SE	2	65	0.4	0
HSPCA	TCGA.A1.A0SE	3	73	0.2058	0
HSPCB	TCGA.A1.A0SE	1	20	0.3547	0
IRAK1	TCGA.A1.A0SE	1	35	0.521	0
IRS1	TCGA.A1.A0SE	2	59	0.3531	0
IRS2	TCGA.A1.A0SE	1	35	0.5243	1
IRS4	TCGA.A1.A0SE	0	13	1	0
JUN	TCGA.A1.A0SE	1	108	0.8923	0
KCNB2	TCGA.A1.A0SE	0	1	1	0
LCK	TCGA.A1.A0SE	3	97	0.3242	0
MAGI2	TCGA.A1.A0SE	1	12	0.2362	0
MAP2K4	TCGA.A1.A0SE	2	21	0.081	1
MAP3K1	TCGA.A1.A0SE	0	1	1	0
MAP3K8	TCGA.A1.A0SE	1	13	0.259	0
MAPK1	TCGA.A1.A0SE	6	155	0.1072	0
MAPK10	TCGA.A1.A0SE	1	15	0.2752	0
MAPK14	TCGA.A1.A0SE	2	76	0.4744	0
MAPK8	TCGA.A1.A0SE	4	63	0.046	0
MAPK8IP3	TCGA.A1.A0SE	1	20	0.3533	0
MAPK9	TCGA.A1.A0SE	2	37	0.183	0
MCM7	TCGA.A1.A0SE	1	35	0.5168	0
MDM2	TCGA.A1.A0SE	2	39	0.1972	0
MDM4	TCGA.A1.A0SE	1	16	0.2996	0
MNAT1	TCGA.A1.A0SE	1	18	0.3285	0
MNDA	TCGA.A1.A0SE	1	6	0.1322	0
MST1R	TCGA.A1.A0SE	0	19	1	0
MYB	TCGA.A1.A0SE	0	17	1	0
MYST4	TCGA.A1.A0SE	0	3	1	0
NCL	TCGA.A1.A0SE	1	23	0.3976	0
NCOA6	TCGA.A1.A0SE	1	27	0.4432	0
NCOR1	TCGA.A1.A0SE	1	46	0.6283	0
NF1	TCGA.A1.A0SE	0	7	1	0
NFKBIA	TCGA.A1.A0SE	3	59	0.1278	0
NPM1	TCGA.A1.A0SE	0	22	1	0
NR3C1	TCGA.A1.A0SE	2	82	0.5107	0
PAX5	TCGA.A1.A0SE	1	13	0.2513	0
PDGFRB	TCGA.A1.A0SE	0	52	1	0
PHB	TCGA.A1.A0SE	1	14	0.2716	0
PIK3CA	TCGA.A1.A0SE	1	19	0.3382	0
PIK3R1	TCGA.A1.A0SE	4	125	0.2652	0
PIK3R3	TCGA.A1.A0SE	2	11	0.0282	0
PIWIL1	TCGA.A1.A0SE	1	1	0.0398	1
PML	TCGA.A1.A0SE	5	49	0.0042	0
POLA	TCGA.A1.A0SE	3	13	0.0033	0
PPARBP	TCGA.A1.A0SE	0	26	1	0
PPM1A	TCGA.A1.A0SE	0	13	1	0
PPP2CA	TCGA.A1.A0SE	1	44	0.5981	0
PRKAR2A	TCGA.A1.A0SE	0	30	1	0
PRKCA	TCGA.A1.A0SE	3	167	0.6764	0
PRKDC	TCGA.A1.A0SE	1	38	0.5555	0
PRKRA	TCGA.A1.A0SE	1	7	0.1539	0
PSEN1	TCGA.A1.A0SE	2	49	0.2713	0
PTEN	TCGA.A1.A0SE	1	21	0.3654	0
PTK2	TCGA.A1.A0SE	1	80	0.8094	0
PTPN22	TCGA.A1.A0SE	0	3	1	0
PTPRD	TCGA.A1.A0SE	0	8	1	0
PTPRF	TCGA.A1.A0SE	2	20	0.0727	0
RAC1	TCGA.A1.A0SE	2	88	0.5487	0
RAF1	TCGA.A1.A0SE	3	88	0.2848	0
RB1	TCGA.A1.A0SE	4	123	0.2481	1
RCHY1	TCGA.A1.A0SE	0	5	1	0
RICS	TCGA.A1.A0SE	2	22	0.0831	0
RPGR	TCGA.A1.A0SE	0	13	1	0
RRM2	TCGA.A1.A0SE	1	5	0.1187	0
RUNX1	TCGA.A1.A0SE	2	22	0.0837	0
RUNX1T1	TCGA.A1.A0SE	2	25	0.0995	0
RUNX2	TCGA.A1.A0SE	1	24	0.4062	0
RYR2	TCGA.A1.A0SE	0	12	1	0
SF3B1	TCGA.A1.A0SE	0	10	1	0
SH3KBP1	TCGA.A1.A0SE	0	25	1	0
SKP2	TCGA.A1.A0SE	2	25	0.1078	0
SMAD3	TCGA.A1.A0SE	5	174	0.3059	0
SMAD5	TCGA.A1.A0SE	0	33	1	0
SMARCA4	TCGA.A1.A0SE	1	36	0.5331	0
SMARCB1	TCGA.A1.A0SE	2	15	0.0435	0
SP1	TCGA.A1.A0SE	6	86	0.0087	0
SP3	TCGA.A1.A0SE	1	16	0.309	0
SRC	TCGA.A1.A0SE	4	191	0.5716	0
SRPR	TCGA.A1.A0SE	0	2	1	0
STK11	TCGA.A1.A0SE	0	20	1	0
SUV39H1	TCGA.A1.A0SE	1	20	0.3508	0
SYK	TCGA.A1.A0SE	4	72	0.0631	0
TBL1X	TCGA.A1.A0SE	1	11	0.2185	0
TBL1XR1	TCGA.A1.A0SE	0	8	1	0
TBP	TCGA.A1.A0SE	3	80	0.238	0
TBX3	TCGA.A1.A0SE	0	0	1	0
TEP1	TCGA.A1.A0SE	0	4	1	0
TFAP2A	TCGA.A1.A0SE	1	21	0.365	0
THRB	TCGA.A1.A0SE	2	34	0.1635	0
TLE1	TCGA.A1.A0SE	2	54	0.3162	0
TLR4	TCGA.A1.A0SE	0	22	1	0
TOP2A	TCGA.A1.A0SE	1	19	0.3407	0
TP53	TCGA.A1.A0SE	5	237	0.5439	0
TSC2	TCGA.A1.A0SE	1	21	0.372	0
TUBG1	TCGA.A1.A0SE	2	20	0.0721	0
UBB	TCGA.A1.A0SE	3	55	0.1116	0
UBE2I	TCGA.A1.A0SE	0	95	1	0
USH2A	TCGA.A1.A0SE	0	2	1	0
VIL2	TCGA.A1.A0SE	2	43	0.23	0
WNT7A	TCGA.A1.A0SE	0	3	1	0
YAP1	TCGA.A1.A0SE	0	18	1	0
YBX1	TCGA.A1.A0SE	0	17	1	0
YWHAE	TCGA.A1.A0SE	3	58	0.124	0
YWHAG	TCGA.A1.A0SE	6	240	0.3822	0
YWHAZ	TCGA.A1.A0SE	3	106	0.3812	0
ZBTB16	TCGA.A1.A0SE	4	82	0.0986	1
ZFP36L1	TCGA.A1.A0SE	1	2	0.0632	0
ABL1	TCGA.A1.A0SH	6	87	0.0357	0
AKAP3	TCGA.A1.A0SH	1	7	0.1945	0
AKT1	TCGA.A1.A0SH	9	106	0.002	0
APLP2	TCGA.A1.A0SH	1	9	0.2362	0
APPL	TCGA.A1.A0SH	1	11	0.2647	0
AR	TCGA.A1.A0SH	5	128	0.2775	0
ATN1	TCGA.A1.A0SH	2	88	0.6907	0
ATP2B2	TCGA.A1.A0SH	0	6	1	0
ATXN1	TCGA.A1.A0SH	5	158	0.4323	0
BCL10	TCGA.A1.A0SH	1	21	0.4383	0
BRCA1	TCGA.A1.A0SH	5	103	0.1615	1
BRF1	TCGA.A1.A0SH	0	10	1	0
CASP2	TCGA.A1.A0SH	0	19	1	0
CASP3	TCGA.A1.A0SH	6	125	0.1283	0
CASP8	TCGA.A1.A0SH	2	66	0.5355	0
CASP9	TCGA.A1.A0SH	1	35	0.6148	1
CBFA2T2	TCGA.A1.A0SH	0	10	1	0
CBFB	TCGA.A1.A0SH	0	5	1	0
CBL	TCGA.A1.A0SH	1	80	0.8899	0
CCNA1	TCGA.A1.A0SH	3	22	0.0252	0
CCNA2	TCGA.A1.A0SH	4	26	0.0062	0
CCND1	TCGA.A1.A0SH	3	39	0.0973	0
CCND2	TCGA.A1.A0SH	0	10	1	0
CCND3	TCGA.A1.A0SH	0	24	1	0
CDC2	TCGA.A1.A0SH	7	114	0.0381	0
CDC42	TCGA.A1.A0SH	0	79	1	0
CDH1	TCGA.A1.A0SH	0	30	1	0
CDK2	TCGA.A1.A0SH	4	71	0.1332	0
CDK4	TCGA.A1.A0SH	3	40	0.1065	0
CDK5	TCGA.A1.A0SH	2	45	0.3536	0
CDK6	TCGA.A1.A0SH	0	17	1	0
CDK9	TCGA.A1.A0SH	2	29	0.1927	0
CDKN1A	TCGA.A1.A0SH	0	54	1	0
CDKN1B	TCGA.A1.A0SH	0	34	1	0
CEBPB	TCGA.A1.A0SH	2	49	0.3915	0
CEBPE	TCGA.A1.A0SH	0	14	1	0
CHD3	TCGA.A1.A0SH	2	74	0.6006	0
CHEK1	TCGA.A1.A0SH	0	18	1	0
CHGB	TCGA.A1.A0SH	1	22	0.4563	0
CHUK	TCGA.A1.A0SH	1	49	0.741	0
COPS5	TCGA.A1.A0SH	0	28	1	0
COPS6	TCGA.A1.A0SH	0	72	1	0
CREBBP	TCGA.A1.A0SH	8	198	0.1772	0
CRSP3	TCGA.A1.A0SH	0	8	1	0
CSNK2A1	TCGA.A1.A0SH	7	158	0.1397	0
CTCF	TCGA.A1.A0SH	0	6	1	0
CTNNB1	TCGA.A1.A0SH	1	120	0.9639	0
DLG1	TCGA.A1.A0SH	1	64	0.83	0
DVL2	TCGA.A1.A0SH	1	50	0.7489	0
E2F1	TCGA.A1.A0SH	3	41	0.1079	0
E4F1	TCGA.A1.A0SH	1	6	0.1731	0
EFEMP2	TCGA.A1.A0SH	0	33	1	0
EGFR	TCGA.A1.A0SH	7	137	0.0833	0
EP300	TCGA.A1.A0SH	10	203	0.0533	0
ESR1	TCGA.A1.A0SH	8	163	0.0856	0
ESR2	TCGA.A1.A0SH	1	45	0.715	0
ETS1	TCGA.A1.A0SH	0	27	1	0
ETS2	TCGA.A1.A0SH	0	16	1	0
FOS	TCGA.A1.A0SH	0	47	1	0
FOXA1	TCGA.A1.A0SH	0	2	1	0
GAB2	TCGA.A1.A0SH	0	23	1	0
GATA3	TCGA.A1.A0SH	0	6	1	0
GNA13	TCGA.A1.A0SH	1	30	0.5602	0
GPS2	TCGA.A1.A0SH	1	15	0.3584	0
GRB2	TCGA.A1.A0SH	9	187	0.0742	0
GSK3B	TCGA.A1.A0SH	2	58	0.4744	0
GTF2H1	TCGA.A1.A0SH	0	25	1	0
HD	TCGA.A1.A0SH	0	59	1	0
HDAC3	TCGA.A1.A0SH	3	56	0.2054	0
HIPK2	TCGA.A1.A0SH	0	26	1	0
HIST1H1C	TCGA.A1.A0SH	0	2	1	0
HIST2H2BE	TCGA.A1.A0SH	1	18	0.3963	0
HMGB1	TCGA.A1.A0SH	0	52	1	0
HRAS	TCGA.A1.A0SH	5	65	0.0353	0
HSPCA	TCGA.A1.A0SH	6	73	0.0155	0
HSPCB	TCGA.A1.A0SH	1	20	0.4358	0
IRAK1	TCGA.A1.A0SH	0	35	1	0
IRS1	TCGA.A1.A0SH	2	59	0.4882	0
IRS2	TCGA.A1.A0SH	2	35	0.2451	0
IRS4	TCGA.A1.A0SH	3	13	0.0067	1
JUN	TCGA.A1.A0SH	3	108	0.5687	0
KCNB2	TCGA.A1.A0SH	0	1	1	0
LCK	TCGA.A1.A0SH	4	97	0.2724	0
MAGI2	TCGA.A1.A0SH	1	12	0.3028	0
MAP2K4	TCGA.A1.A0SH	2	21	0.1199	1
MAP3K1	TCGA.A1.A0SH	0	1	1	0
MAP3K8	TCGA.A1.A0SH	2	13	0.0541	0
MAPK1	TCGA.A1.A0SH	8	155	0.0602	0
MAPK10	TCGA.A1.A0SH	1	15	0.3465	0
MAPK14	TCGA.A1.A0SH	3	76	0.3421	0
MAPK8	TCGA.A1.A0SH	3	63	0.255	0
MAPK8IP3	TCGA.A1.A0SH	3	20	0.018	0
MAPK9	TCGA.A1.A0SH	1	37	0.6435	0
MCM7	TCGA.A1.A0SH	1	35	0.6257	0
MDM2	TCGA.A1.A0SH	1	39	0.6706	0
MDM4	TCGA.A1.A0SH	0	16	1	0
MNAT1	TCGA.A1.A0SH	3	18	0.0163	0
MNDA	TCGA.A1.A0SH	0	6	1	0
MST1R	TCGA.A1.A0SH	3	19	0.0189	1
MYB	TCGA.A1.A0SH	0	17	1	0
MYST4	TCGA.A1.A0SH	0	3	1	0
NCL	TCGA.A1.A0SH	1	23	0.4714	0
NCOA6	TCGA.A1.A0SH	0	27	1	0
NCOR1	TCGA.A1.A0SH	5	46	0.0078	0
NF1	TCGA.A1.A0SH	0	7	1	0
NFKBIA	TCGA.A1.A0SH	0	59	1	0
NPM1	TCGA.A1.A0SH	0	22	1	0
NR3C1	TCGA.A1.A0SH	1	82	0.8975	0
PAX5	TCGA.A1.A0SH	0	13	1	0
PDGFRB	TCGA.A1.A0SH	2	52	0.4274	0
PHB	TCGA.A1.A0SH	0	14	1	0
PIK3CA	TCGA.A1.A0SH	3	19	0.0177	1
PIK3R1	TCGA.A1.A0SH	7	125	0.062	0
PIK3R3	TCGA.A1.A0SH	1	11	0.2799	0
PIWIL1	TCGA.A1.A0SH	0	1	1	0
PML	TCGA.A1.A0SH	2	49	0.3958	0
POLA	TCGA.A1.A0SH	0	13	1	0
PPARBP	TCGA.A1.A0SH	1	26	0.5151	0
PPM1A	TCGA.A1.A0SH	1	13	0.3061	0
PPP2CA	TCGA.A1.A0SH	2	44	0.3381	0
PRKAR2A	TCGA.A1.A0SH	2	30	0.2019	1
PRKCA	TCGA.A1.A0SH	5	167	0.4707	0
PRKDC	TCGA.A1.A0SH	2	38	0.2874	0
PRKRA	TCGA.A1.A0SH	1	7	0.196	0
PSEN1	TCGA.A1.A0SH	4	49	0.0504	0
PTEN	TCGA.A1.A0SH	0	21	1	0
PTK2	TCGA.A1.A0SH	4	80	0.1833	0
PTPN22	TCGA.A1.A0SH	0	3	1	0
PTPRD	TCGA.A1.A0SH	0	8	1	0
PTPRF	TCGA.A1.A0SH	0	20	1	0
RAC1	TCGA.A1.A0SH	3	88	0.4314	0
RAF1	TCGA.A1.A0SH	3	88	0.4359	0
RB1	TCGA.A1.A0SH	10	123	0.0025	0
RCHY1	TCGA.A1.A0SH	0	5	1	0
RICS	TCGA.A1.A0SH	0	22	1	0
RPGR	TCGA.A1.A0SH	0	13	1	0
RRM2	TCGA.A1.A0SH	0	5	1	0
RUNX1	TCGA.A1.A0SH	0	22	1	0
RUNX1T1	TCGA.A1.A0SH	2	25	0.1555	0
RUNX2	TCGA.A1.A0SH	2	24	0.1461	0
RYR2	TCGA.A1.A0SH	2	12	0.0473	1
SF3B1	TCGA.A1.A0SH	0	10	1	0
SH3KBP1	TCGA.A1.A0SH	2	25	0.1576	0
SKP2	TCGA.A1.A0SH	0	25	1	0
SMAD3	TCGA.A1.A0SH	8	174	0.1029	0
SMAD5	TCGA.A1.A0SH	1	33	0.6053	0
SMARCA4	TCGA.A1.A0SH	4	36	0.0191	0
SMARCB1	TCGA.A1.A0SH	1	15	0.3552	0
SP1	TCGA.A1.A0SH	6	86	0.0327	0
SP3	TCGA.A1.A0SH	0	16	1	0
SRC	TCGA.A1.A0SH	7	191	0.2608	0
SRPR	TCGA.A1.A0SH	0	2	1	0
STK11	TCGA.A1.A0SH	0	20	1	0
SUV39H1	TCGA.A1.A0SH	1	20	0.4358	0
SYK	TCGA.A1.A0SH	3	72	0.3128	0
TBL1X	TCGA.A1.A0SH	1	11	0.2768	0
TBL1XR1	TCGA.A1.A0SH	1	8	0.2146	1
TBP	TCGA.A1.A0SH	2	80	0.6501	0
TBX3	TCGA.A1.A0SH	0	0	1	0
TEP1	TCGA.A1.A0SH	0	4	1	0
TFAP2A	TCGA.A1.A0SH	0	21	1	0
THRB	TCGA.A1.A0SH	0	34	1	0
TLE1	TCGA.A1.A0SH	2	54	0.4381	0
TLR4	TCGA.A1.A0SH	0	22	1	0
TOP2A	TCGA.A1.A0SH	3	19	0.0154	0
TP53	TCGA.A1.A0SH	8	237	0.3198	0
TSC2	TCGA.A1.A0SH	1	21	0.4394	0
TUBG1	TCGA.A1.A0SH	4	20	0.0024	0
UBB	TCGA.A1.A0SH	7	55	0.0014	0
UBE2I	TCGA.A1.A0SH	0	95	1	0
USH2A	TCGA.A1.A0SH	1	2	0.0756	1
VIL2	TCGA.A1.A0SH	3	43	0.116	0
WNT7A	TCGA.A1.A0SH	0	3	1	0
YAP1	TCGA.A1.A0SH	0	18	1	0
YBX1	TCGA.A1.A0SH	0	17	1	0
YWHAE	TCGA.A1.A0SH	3	58	0.2126	0
YWHAG	TCGA.A1.A0SH	10	240	0.1172	0
YWHAZ	TCGA.A1.A0SH	3	106	0.5563	0
ZBTB16	TCGA.A1.A0SH	3	82	0.394	1
ZFP36L1	TCGA.A1.A0SH	1	2	0.0751	0
ABL1	TCGA.A1.A0SJ	6	87	0.2437	0
AKAP3	TCGA.A1.A0SJ	0	7	1	0
AKT1	TCGA.A1.A0SJ	9	106	0.0762	0
APLP2	TCGA.A1.A0SJ	0	9	1	0
APPL	TCGA.A1.A0SJ	0	11	1	0
AR	TCGA.A1.A0SJ	11	128	0.0502	0
ATN1	TCGA.A1.A0SJ	1	88	0.9861	0
ATP2B2	TCGA.A1.A0SJ	0	6	1	0
ATXN1	TCGA.A1.A0SJ	3	158	0.9817	0
BCL10	TCGA.A1.A0SJ	1	21	0.6533	0
BRCA1	TCGA.A1.A0SJ	7	103	0.2213	0
BRF1	TCGA.A1.A0SJ	2	10	0.0946	0
CASP2	TCGA.A1.A0SJ	3	19	0.0673	0
CASP3	TCGA.A1.A0SJ	8	125	0.2628	0
CASP8	TCGA.A1.A0SJ	8	66	0.0147	0
CASP9	TCGA.A1.A0SJ	1	35	0.8226	0
CBFA2T2	TCGA.A1.A0SJ	1	10	0.4034	0
CBFB	TCGA.A1.A0SJ	0	5	1	0
CBL	TCGA.A1.A0SJ	2	80	0.8972	0
CCNA1	TCGA.A1.A0SJ	2	22	0.3013	0
CCNA2	TCGA.A1.A0SJ	2	26	0.3708	0
CCND1	TCGA.A1.A0SJ	3	39	0.3065	1
CCND2	TCGA.A1.A0SJ	2	10	0.0983	0
CCND3	TCGA.A1.A0SJ	1	24	0.6972	0
CDC2	TCGA.A1.A0SJ	10	114	0.0547	0
CDC42	TCGA.A1.A0SJ	7	79	0.0927	0
CDH1	TCGA.A1.A0SJ	2	30	0.4303	0
CDK2	TCGA.A1.A0SJ	6	71	0.1275	0
CDK4	TCGA.A1.A0SJ	5	40	0.0442	0
CDK5	TCGA.A1.A0SJ	5	45	0.071	0
CDK6	TCGA.A1.A0SJ	3	17	0.0518	0
CDK9	TCGA.A1.A0SJ	4	29	0.0585	0
CDKN1A	TCGA.A1.A0SJ	5	54	0.1251	0
CDKN1B	TCGA.A1.A0SJ	4	34	0.0848	1
CEBPB	TCGA.A1.A0SJ	3	49	0.4292	0
CEBPE	TCGA.A1.A0SJ	1	14	0.5064	0
CHD3	TCGA.A1.A0SJ	0	74	1	0
CHEK1	TCGA.A1.A0SJ	1	18	0.5922	0
CHGB	TCGA.A1.A0SJ	3	22	0.1032	0
CHUK	TCGA.A1.A0SJ	4	49	0.2189	0
COPS5	TCGA.A1.A0SJ	2	28	0.3949	0
COPS6	TCGA.A1.A0SJ	5	72	0.265	0
CREBBP	TCGA.A1.A0SJ	10	198	0.4772	0
CRSP3	TCGA.A1.A0SJ	0	8	1	0
CSNK2A1	TCGA.A1.A0SJ	11	158	0.1404	1
CTCF	TCGA.A1.A0SJ	0	6	1	0
CTNNB1	TCGA.A1.A0SJ	9	120	0.1203	0
DLG1	TCGA.A1.A0SJ	5	64	0.1988	0
DVL2	TCGA.A1.A0SJ	1	50	0.914	0
E2F1	TCGA.A1.A0SJ	5	41	0.0531	0
E4F1	TCGA.A1.A0SJ	2	6	0.0427	0
EFEMP2	TCGA.A1.A0SJ	1	33	0.8049	0
EGFR	TCGA.A1.A0SJ	9	137	0.2192	0
EP300	TCGA.A1.A0SJ	12	203	0.2735	0
ESR1	TCGA.A1.A0SJ	12	163	0.099	0
ESR2	TCGA.A1.A0SJ	3	45	0.3805	0
ETS1	TCGA.A1.A0SJ	0	27	1	0
ETS2	TCGA.A1.A0SJ	0	16	1	0
FOS	TCGA.A1.A0SJ	4	47	0.1974	0
FOXA1	TCGA.A1.A0SJ	0	2	1	0
GAB2	TCGA.A1.A0SJ	2	23	0.3223	1
GATA3	TCGA.A1.A0SJ	0	6	1	0
GNA13	TCGA.A1.A0SJ	3	30	0.1769	0
GPS2	TCGA.A1.A0SJ	0	15	1	0
GRB2	TCGA.A1.A0SJ	12	187	0.1911	0
GSK3B	TCGA.A1.A0SJ	8	58	0.0085	0
GTF2H1	TCGA.A1.A0SJ	4	25	0.0388	0
HD	TCGA.A1.A0SJ	3	59	0.5537	0
HDAC3	TCGA.A1.A0SJ	6	56	0.0513	0
HIPK2	TCGA.A1.A0SJ	1	26	0.7288	0
HIST1H1C	TCGA.A1.A0SJ	1	2	0.1373	0
HIST2H2BE	TCGA.A1.A0SJ	1	18	0.5922	0
HMGB1	TCGA.A1.A0SJ	4	52	0.2459	0
HRAS	TCGA.A1.A0SJ	3	65	0.6115	0
HSPCA	TCGA.A1.A0SJ	7	73	0.0648	0
HSPCB	TCGA.A1.A0SJ	3	20	0.079	0
IRAK1	TCGA.A1.A0SJ	1	35	0.8216	0
IRS1	TCGA.A1.A0SJ	5	59	0.1587	0
IRS2	TCGA.A1.A0SJ	4	35	0.0915	1
IRS4	TCGA.A1.A0SJ	2	13	0.1414	0
JUN	TCGA.A1.A0SJ	2	108	0.9642	0
KCNB2	TCGA.A1.A0SJ	0	1	1	0
LCK	TCGA.A1.A0SJ	6	97	0.3205	0
MAGI2	TCGA.A1.A0SJ	2	12	0.1299	0
MAP2K4	TCGA.A1.A0SJ	4	21	0.0249	1
MAP3K1	TCGA.A1.A0SJ	1	1	0.0869	1
MAP3K8	TCGA.A1.A0SJ	3	13	0.0302	0
MAPK1	TCGA.A1.A0SJ	12	155	0.074	0
MAPK10	TCGA.A1.A0SJ	2	15	0.1754	0
MAPK14	TCGA.A1.A0SJ	7	76	0.0783	0
MAPK8	TCGA.A1.A0SJ	8	63	0.0105	0
MAPK8IP3	TCGA.A1.A0SJ	2	20	0.2567	0
MAPK9	TCGA.A1.A0SJ	3	37	0.2702	0
MCM7	TCGA.A1.A0SJ	4	35	0.0931	0
MDM2	TCGA.A1.A0SJ	5	39	0.0444	0
MDM4	TCGA.A1.A0SJ	1	16	0.5591	0
MNAT1	TCGA.A1.A0SJ	2	18	0.2347	0
MNDA	TCGA.A1.A0SJ	1	6	0.2906	0
MST1R	TCGA.A1.A0SJ	1	19	0.6229	0
MYB	TCGA.A1.A0SJ	1	17	0.575	0
MYST4	TCGA.A1.A0SJ	0	3	1	0
NCL	TCGA.A1.A0SJ	5	23	0.0066	0
NCOA6	TCGA.A1.A0SJ	1	27	0.7289	0
NCOR1	TCGA.A1.A0SJ	3	46	0.3897	0
NF1	TCGA.A1.A0SJ	0	7	1	0
NFKBIA	TCGA.A1.A0SJ	5	59	0.1654	0
NPM1	TCGA.A1.A0SJ	0	22	1	0
NR3C1	TCGA.A1.A0SJ	3	82	0.7594	0
PAX5	TCGA.A1.A0SJ	1	13	0.4877	0
PDGFRB	TCGA.A1.A0SJ	2	52	0.7174	0
PHB	TCGA.A1.A0SJ	1	14	0.5196	0
PIK3CA	TCGA.A1.A0SJ	2	19	0.243	0
PIK3R1	TCGA.A1.A0SJ	7	125	0.3844	1
PIK3R3	TCGA.A1.A0SJ	3	11	0.0195	0
PIWIL1	TCGA.A1.A0SJ	0	1	1	0
PML	TCGA.A1.A0SJ	5	49	0.0935	0
POLA	TCGA.A1.A0SJ	3	13	0.0313	0
PPARBP	TCGA.A1.A0SJ	1	26	0.7278	0
PPM1A	TCGA.A1.A0SJ	1	13	0.4894	0
PPP2CA	TCGA.A1.A0SJ	2	44	0.6324	0
PRKAR2A	TCGA.A1.A0SJ	0	30	1	0
PRKCA	TCGA.A1.A0SJ	7	167	0.6855	0
PRKDC	TCGA.A1.A0SJ	1	38	0.8433	0
PRKRA	TCGA.A1.A0SJ	1	7	0.3137	0
PSEN1	TCGA.A1.A0SJ	4	49	0.22	0
PTEN	TCGA.A1.A0SJ	3	21	0.0856	1
PTK2	TCGA.A1.A0SJ	5	80	0.3482	0
PTPN22	TCGA.A1.A0SJ	0	3	1	0
PTPRD	TCGA.A1.A0SJ	0	8	1	0
PTPRF	TCGA.A1.A0SJ	2	20	0.2696	0
RAC1	TCGA.A1.A0SJ	7	88	0.1422	0
RAF1	TCGA.A1.A0SJ	4	88	0.6227	0
RB1	TCGA.A1.A0SJ	9	123	0.1419	1
RCHY1	TCGA.A1.A0SJ	0	5	1	0
RICS	TCGA.A1.A0SJ	2	22	0.3063	0
RPGR	TCGA.A1.A0SJ	0	13	1	0
RRM2	TCGA.A1.A0SJ	0	5	1	0
RUNX1	TCGA.A1.A0SJ	2	22	0.2966	0
RUNX1T1	TCGA.A1.A0SJ	3	25	0.1294	0
RUNX2	TCGA.A1.A0SJ	2	24	0.329	0
RYR2	TCGA.A1.A0SJ	1	12	0.4687	0
SF3B1	TCGA.A1.A0SJ	0	10	1	0
SH3KBP1	TCGA.A1.A0SJ	2	25	0.3509	0
SKP2	TCGA.A1.A0SJ	5	25	0.0085	0
SMAD3	TCGA.A1.A0SJ	8	174	0.593	0
SMAD5	TCGA.A1.A0SJ	2	33	0.4738	0
SMARCA4	TCGA.A1.A0SJ	2	36	0.5267	0
SMARCB1	TCGA.A1.A0SJ	3	15	0.043	0
SP1	TCGA.A1.A0SJ	9	86	0.0235	0
SP3	TCGA.A1.A0SJ	1	16	0.5483	0
SRC	TCGA.A1.A0SJ	10	191	0.4351	0
SRPR	TCGA.A1.A0SJ	0	2	1	0
STK11	TCGA.A1.A0SJ	2	20	0.2625	0
SUV39H1	TCGA.A1.A0SJ	2	20	0.2652	0
SYK	TCGA.A1.A0SJ	7	72	0.0619	0
TBL1X	TCGA.A1.A0SJ	1	11	0.4245	0
TBL1XR1	TCGA.A1.A0SJ	0	8	1	0
TBP	TCGA.A1.A0SJ	7	80	0.0938	0
TBX3	TCGA.A1.A0SJ	0	0	1	0
TEP1	TCGA.A1.A0SJ	0	4	1	0
TFAP2A	TCGA.A1.A0SJ	1	21	0.6455	0
THRB	TCGA.A1.A0SJ	3	34	0.2347	0
TLE1	TCGA.A1.A0SJ	7	54	0.0179	0
TLR4	TCGA.A1.A0SJ	0	22	1	0
TOP2A	TCGA.A1.A0SJ	2	19	0.2486	0
TP53	TCGA.A1.A0SJ	13	237	0.3461	0
TSC2	TCGA.A1.A0SJ	2	21	0.2792	0
TUBG1	TCGA.A1.A0SJ	3	20	0.0823	0
UBB	TCGA.A1.A0SJ	6	55	0.0538	0
UBE2I	TCGA.A1.A0SJ	3	95	0.8349	0
USH2A	TCGA.A1.A0SJ	0	2	1	0
VIL2	TCGA.A1.A0SJ	3	43	0.3521	0
WNT7A	TCGA.A1.A0SJ	1	3	0.1744	0
YAP1	TCGA.A1.A0SJ	0	18	1	0
YBX1	TCGA.A1.A0SJ	0	17	1	0
YWHAE	TCGA.A1.A0SJ	7	58	0.0267	0
YWHAG	TCGA.A1.A0SJ	15	240	0.1787	0
YWHAZ	TCGA.A1.A0SJ	8	106	0.1419	0
ZBTB16	TCGA.A1.A0SJ	8	82	0.0508	1
ZFP36L1	TCGA.A1.A0SJ	1	2	0.137	0
ABL1	TCGA.A1.A0SK	11	87	0.0843	0
AKAP3	TCGA.A1.A0SK	1	7	0.4596	0
AKT1	TCGA.A1.A0SK	17	106	0.004	1
APLP2	TCGA.A1.A0SK	1	9	0.5364	0
APPL	TCGA.A1.A0SK	1	11	0.61	0
AR	TCGA.A1.A0SK	17	128	0.0256	0
ATN1	TCGA.A1.A0SK	7	88	0.5383	0
ATP2B2	TCGA.A1.A0SK	0	6	1	0
ATXN1	TCGA.A1.A0SK	10	158	0.7938	0
BCL10	TCGA.A1.A0SK	2	21	0.5102	0
BRCA1	TCGA.A1.A0SK	13	103	0.0623	1
BRF1	TCGA.A1.A0SK	4	10	0.0097	1
CASP2	TCGA.A1.A0SK	3	19	0.1977	0
CASP3	TCGA.A1.A0SK	14	125	0.1124	0
CASP8	TCGA.A1.A0SK	10	66	0.0373	0
CASP9	TCGA.A1.A0SK	3	35	0.5239	0
CBFA2T2	TCGA.A1.A0SK	1	10	0.5781	0
CBFB	TCGA.A1.A0SK	0	5	1	0
CBL	TCGA.A1.A0SK	2	80	0.9857	0
CCNA1	TCGA.A1.A0SK	3	22	0.2702	0
CCNA2	TCGA.A1.A0SK	4	26	0.1589	0
CCND1	TCGA.A1.A0SK	6	39	0.0914	1
CCND2	TCGA.A1.A0SK	2	10	0.2158	0
CCND3	TCGA.A1.A0SK	1	24	0.8634	0
CDC2	TCGA.A1.A0SK	14	114	0.0702	0
CDC42	TCGA.A1.A0SK	9	79	0.1749	0
CDH1	TCGA.A1.A0SK	3	30	0.4268	0
CDK2	TCGA.A1.A0SK	10	71	0.0585	0
CDK4	TCGA.A1.A0SK	8	40	0.0139	0
CDK5	TCGA.A1.A0SK	8	45	0.0278	0
CDK6	TCGA.A1.A0SK	3	17	0.1616	0
CDK9	TCGA.A1.A0SK	6	29	0.0294	0
CDKN1A	TCGA.A1.A0SK	8	54	0.0698	0
CDKN1B	TCGA.A1.A0SK	5	34	0.1386	1
CEBPB	TCGA.A1.A0SK	4	49	0.5486	0
CEBPE	TCGA.A1.A0SK	2	14	0.319	0
CHD3	TCGA.A1.A0SK	2	74	0.9793	0
CHEK1	TCGA.A1.A0SK	3	18	0.1886	0
CHGB	TCGA.A1.A0SK	4	22	0.1055	0
CHUK	TCGA.A1.A0SK	6	49	0.1944	0
COPS5	TCGA.A1.A0SK	3	28	0.3895	0
COPS6	TCGA.A1.A0SK	6	72	0.4922	0
CREBBP	TCGA.A1.A0SK	18	198	0.28	0
CRSP3	TCGA.A1.A0SK	0	8	1	0
CSNK2A1	TCGA.A1.A0SK	19	158	0.0444	1
CTCF	TCGA.A1.A0SK	0	6	1	0
CTNNB1	TCGA.A1.A0SK	10	120	0.4631	0
DLG1	TCGA.A1.A0SK	6	64	0.393	0
DVL2	TCGA.A1.A0SK	3	50	0.7534	0
E2F1	TCGA.A1.A0SK	7	41	0.0457	0
E4F1	TCGA.A1.A0SK	4	6	0.0011	0
EFEMP2	TCGA.A1.A0SK	3	33	0.4921	0
EGFR	TCGA.A1.A0SK	14	137	0.192	0
EP300	TCGA.A1.A0SK	24	203	0.0318	0
ESR1	TCGA.A1.A0SK	19	163	0.0594	0
ESR2	TCGA.A1.A0SK	6	45	0.149	0
ETS1	TCGA.A1.A0SK	1	27	0.8898	0
ETS2	TCGA.A1.A0SK	0	16	1	0
FOS	TCGA.A1.A0SK	6	47	0.1732	1
FOXA1	TCGA.A1.A0SK	1	2	0.2062	1
GAB2	TCGA.A1.A0SK	3	23	0.2903	1
GATA3	TCGA.A1.A0SK	0	6	1	0
GNA13	TCGA.A1.A0SK	4	30	0.2296	0
GPS2	TCGA.A1.A0SK	1	15	0.7165	0
GRB2	TCGA.A1.A0SK	18	187	0.217	0
GSK3B	TCGA.A1.A0SK	11	58	0.0067	0
GTF2H1	TCGA.A1.A0SK	5	25	0.0516	0
HD	TCGA.A1.A0SK	6	59	0.3308	0
HDAC3	TCGA.A1.A0SK	8	56	0.0812	0
HIPK2	TCGA.A1.A0SK	3	26	0.3417	0
HIST1H1C	TCGA.A1.A0SK	1	2	0.2111	0
HIST2H2BE	TCGA.A1.A0SK	2	18	0.4389	0
HMGB1	TCGA.A1.A0SK	6	52	0.2237	0
HRAS	TCGA.A1.A0SK	7	65	0.254	0
HSPCA	TCGA.A1.A0SK	11	73	0.0325	0
HSPCB	TCGA.A1.A0SK	6	20	0.0063	0
IRAK1	TCGA.A1.A0SK	2	35	0.7762	0
IRS1	TCGA.A1.A0SK	6	59	0.3185	0
IRS2	TCGA.A1.A0SK	3	35	0.5259	1
IRS4	TCGA.A1.A0SK	2	13	0.2927	0
JUN	TCGA.A1.A0SK	8	108	0.6061	0
KCNB2	TCGA.A1.A0SK	0	1	1	0
LCK	TCGA.A1.A0SK	7	97	0.6385	0
MAGI2	TCGA.A1.A0SK	1	12	0.6331	0
MAP2K4	TCGA.A1.A0SK	5	21	0.0307	1
MAP3K1	TCGA.A1.A0SK	2	1	0.0092	1
MAP3K8	TCGA.A1.A0SK	4	13	0.025	0
MAPK1	TCGA.A1.A0SK	18	155	0.0651	0
MAPK10	TCGA.A1.A0SK	4	15	0.034	0
MAPK14	TCGA.A1.A0SK	12	76	0.0186	0
MAPK8	TCGA.A1.A0SK	11	63	0.0132	0
MAPK8IP3	TCGA.A1.A0SK	3	20	0.2281	0
MAPK9	TCGA.A1.A0SK	5	37	0.1778	0
MCM7	TCGA.A1.A0SK	6	35	0.0638	0
MDM2	TCGA.A1.A0SK	9	39	0.0044	0
MDM4	TCGA.A1.A0SK	3	16	0.1478	0
MNAT1	TCGA.A1.A0SK	5	18	0.0145	0
MNDA	TCGA.A1.A0SK	2	6	0.1015	0
MST1R	TCGA.A1.A0SK	5	19	0.023	1
MYB	TCGA.A1.A0SK	1	17	0.7561	0
MYST4	TCGA.A1.A0SK	0	3	1	0
NCL	TCGA.A1.A0SK	6	23	0.0122	0
NCOA6	TCGA.A1.A0SK	1	27	0.8852	0
NCOR1	TCGA.A1.A0SK	3	46	0.7072	0
NF1	TCGA.A1.A0SK	0	7	1	0
NFKBIA	TCGA.A1.A0SK	6	59	0.3322	0
NPM1	TCGA.A1.A0SK	1	22	0.8345	0
NR3C1	TCGA.A1.A0SK	5	82	0.7626	0
PAX5	TCGA.A1.A0SK	1	13	0.6632	0
PDGFRB	TCGA.A1.A0SK	2	52	0.9122	0
PHB	TCGA.A1.A0SK	2	14	0.3106	0
PIK3CA	TCGA.A1.A0SK	3	19	0.2023	0
PIK3R1	TCGA.A1.A0SK	10	125	0.5124	1
PIK3R3	TCGA.A1.A0SK	2	11	0.2356	0
PIWIL1	TCGA.A1.A0SK	2	1	0.0107	1
PML	TCGA.A1.A0SK	6	49	0.2007	0
POLA	TCGA.A1.A0SK	5	13	0.0044	0
PPARBP	TCGA.A1.A0SK	2	26	0.6214	0
PPM1A	TCGA.A1.A0SK	3	13	0.0945	0
PPP2CA	TCGA.A1.A0SK	6	44	0.1357	0
PRKAR2A	TCGA.A1.A0SK	1	30	0.907	1
PRKCA	TCGA.A1.A0SK	12	167	0.6562	0
PRKDC	TCGA.A1.A0SK	5	38	0.1873	0
PRKRA	TCGA.A1.A0SK	2	7	0.1237	0
PSEN1	TCGA.A1.A0SK	6	49	0.1997	1
PTEN	TCGA.A1.A0SK	5	21	0.03	0
PTK2	TCGA.A1.A0SK	7	80	0.4359	0
PTPN22	TCGA.A1.A0SK	1	3	0.2623	1
PTPRD	TCGA.A1.A0SK	0	8	1	0
PTPRF	TCGA.A1.A0SK	1	20	0.7999	0
RAC1	TCGA.A1.A0SK	10	88	0.1605	0
RAF1	TCGA.A1.A0SK	8	88	0.3903	0
RB1	TCGA.A1.A0SK	15	123	0.0604	1
RCHY1	TCGA.A1.A0SK	1	5	0.3613	0
RICS	TCGA.A1.A0SK	2	22	0.5348	0
RPGR	TCGA.A1.A0SK	0	13	1	0
RRM2	TCGA.A1.A0SK	1	5	0.3796	0
RUNX1	TCGA.A1.A0SK	3	22	0.2653	0
RUNX1T1	TCGA.A1.A0SK	5	25	0.0513	0
RUNX2	TCGA.A1.A0SK	5	24	0.0423	0
RYR2	TCGA.A1.A0SK	3	12	0.081	0
SF3B1	TCGA.A1.A0SK	0	10	1	0
SH3KBP1	TCGA.A1.A0SK	3	25	0.3328	0
SKP2	TCGA.A1.A0SK	5	25	0.052	0
SMAD3	TCGA.A1.A0SK	16	174	0.2805	0
SMAD5	TCGA.A1.A0SK	1	33	0.9329	0
SMARCA4	TCGA.A1.A0SK	5	36	0.1639	0
SMARCB1	TCGA.A1.A0SK	3	15	0.1265	0
SP1	TCGA.A1.A0SK	12	86	0.04	0
SP3	TCGA.A1.A0SK	2	16	0.3775	0
SRC	TCGA.A1.A0SK	16	191	0.4226	0
SRPR	TCGA.A1.A0SK	0	2	1	0
STK11	TCGA.A1.A0SK	3	20	0.2212	0
SUV39H1	TCGA.A1.A0SK	2	20	0.4918	0
SYK	TCGA.A1.A0SK	8	72	0.2231	0
TBL1X	TCGA.A1.A0SK	1	11	0.6081	0
TBL1XR1	TCGA.A1.A0SK	0	8	1	0
TBP	TCGA.A1.A0SK	13	80	0.0124	0
TBX3	TCGA.A1.A0SK	0	0	1	0
TEP1	TCGA.A1.A0SK	1	4	0.3212	0
TFAP2A	TCGA.A1.A0SK	2	21	0.5055	0
THRB	TCGA.A1.A0SK	4	34	0.2866	0
TLE1	TCGA.A1.A0SK	8	54	0.0674	0
TLR4	TCGA.A1.A0SK	0	22	1	0
TOP2A	TCGA.A1.A0SK	4	19	0.0747	0
TP53	TCGA.A1.A0SK	24	237	0.1167	1
TSC2	TCGA.A1.A0SK	3	21	0.2399	0
TUBG1	TCGA.A1.A0SK	5	20	0.0249	0
UBB	TCGA.A1.A0SK	9	55	0.0348	0
UBE2I	TCGA.A1.A0SK	5	95	0.8653	0
USH2A	TCGA.A1.A0SK	1	2	0.2076	1
VIL2	TCGA.A1.A0SK	5	43	0.2586	0
WNT7A	TCGA.A1.A0SK	1	3	0.267	0
YAP1	TCGA.A1.A0SK	1	18	0.7743	0
YBX1	TCGA.A1.A0SK	2	17	0.4061	0
YWHAE	TCGA.A1.A0SK	11	58	0.0084	0
YWHAG	TCGA.A1.A0SK	24	240	0.1308	0
YWHAZ	TCGA.A1.A0SK	10	106	0.3198	0
ZBTB16	TCGA.A1.A0SK	12	82	0.0328	1
ZFP36L1	TCGA.A1.A0SK	2	2	0.0252	1
ABL1	TCGA.A1.A0SM	2	87	0.6192	0
AKAP3	TCGA.A1.A0SM	0	7	1	0
AKT1	TCGA.A1.A0SM	5	106	0.1081	0
APLP2	TCGA.A1.A0SM	0	9	1	0
APPL	TCGA.A1.A0SM	0	11	1	0
AR	TCGA.A1.A0SM	2	128	0.8113	0
ATN1	TCGA.A1.A0SM	1	88	0.8801	0
ATP2B2	TCGA.A1.A0SM	0	6	1	0
ATXN1	TCGA.A1.A0SM	4	158	0.5217	0
BCL10	TCGA.A1.A0SM	1	21	0.3963	0
BRCA1	TCGA.A1.A0SM	2	103	0.7006	0
BRF1	TCGA.A1.A0SM	0	10	1	0
CASP2	TCGA.A1.A0SM	1	19	0.3707	0
CASP3	TCGA.A1.A0SM	6	125	0.0782	0
CASP8	TCGA.A1.A0SM	3	66	0.2068	0
CASP9	TCGA.A1.A0SM	1	35	0.5745	1
CBFA2T2	TCGA.A1.A0SM	0	10	1	0
CBFB	TCGA.A1.A0SM	0	5	1	0
CBL	TCGA.A1.A0SM	2	80	0.568	0
CCNA1	TCGA.A1.A0SM	0	22	1	0
CCNA2	TCGA.A1.A0SM	1	26	0.4768	0
CCND1	TCGA.A1.A0SM	1	39	0.6197	1
CCND2	TCGA.A1.A0SM	0	10	1	0
CCND3	TCGA.A1.A0SM	0	24	1	0
CDC2	TCGA.A1.A0SM	3	114	0.5166	0
CDC42	TCGA.A1.A0SM	1	79	0.847	0
CDH1	TCGA.A1.A0SM	0	30	1	0
CDK2	TCGA.A1.A0SM	3	71	0.2421	0
CDK4	TCGA.A1.A0SM	2	40	0.2569	0
CDK5	TCGA.A1.A0SM	3	45	0.0953	0
CDK6	TCGA.A1.A0SM	1	17	0.3452	0
CDK9	TCGA.A1.A0SM	2	29	0.1546	0
CDKN1A	TCGA.A1.A0SM	2	54	0.3719	0
CDKN1B	TCGA.A1.A0SM	1	34	0.5684	0
CEBPB	TCGA.A1.A0SM	0	49	1	0
CEBPE	TCGA.A1.A0SM	0	14	1	0
CHD3	TCGA.A1.A0SM	0	74	1	0
CHEK1	TCGA.A1.A0SM	0	18	1	0
CHGB	TCGA.A1.A0SM	1	22	0.4151	0
CHUK	TCGA.A1.A0SM	2	49	0.328	0
COPS5	TCGA.A1.A0SM	0	28	1	0
COPS6	TCGA.A1.A0SM	0	72	1	0
CREBBP	TCGA.A1.A0SM	3	198	0.8535	0
CRSP3	TCGA.A1.A0SM	0	8	1	0
CSNK2A1	TCGA.A1.A0SM	4	158	0.5108	0
CTCF	TCGA.A1.A0SM	0	6	1	0
CTNNB1	TCGA.A1.A0SM	3	120	0.5365	0
DLG1	TCGA.A1.A0SM	3	64	0.1974	0
DVL2	TCGA.A1.A0SM	0	50	1	0
E2F1	TCGA.A1.A0SM	0	41	1	0
E4F1	TCGA.A1.A0SM	0	6	1	0
EFEMP2	TCGA.A1.A0SM	0	33	1	0
EGFR	TCGA.A1.A0SM	7	137	0.0461	0
EP300	TCGA.A1.A0SM	4	203	0.7092	0
ESR1	TCGA.A1.A0SM	9	163	0.0177	0
ESR2	TCGA.A1.A0SM	2	45	0.2903	0
ETS1	TCGA.A1.A0SM	0	27	1	0
ETS2	TCGA.A1.A0SM	0	16	1	0
FOS	TCGA.A1.A0SM	0	47	1	0
FOXA1	TCGA.A1.A0SM	0	2	1	0
GAB2	TCGA.A1.A0SM	1	23	0.4299	1
GATA3	TCGA.A1.A0SM	0	6	1	0
GNA13	TCGA.A1.A0SM	0	30	1	0
GPS2	TCGA.A1.A0SM	0	15	1	0
GRB2	TCGA.A1.A0SM	8	187	0.0791	0
GSK3B	TCGA.A1.A0SM	3	58	0.1562	0
GTF2H1	TCGA.A1.A0SM	0	25	1	0
HD	TCGA.A1.A0SM	1	59	0.7532	0
HDAC3	TCGA.A1.A0SM	2	56	0.3866	0
HIPK2	TCGA.A1.A0SM	0	26	1	0
HIST1H1C	TCGA.A1.A0SM	0	2	1	0
HIST2H2BE	TCGA.A1.A0SM	0	18	1	0
HMGB1	TCGA.A1.A0SM	0	52	1	0
HRAS	TCGA.A1.A0SM	1	65	0.7876	0
HSPCA	TCGA.A1.A0SM	4	73	0.0992	0
HSPCB	TCGA.A1.A0SM	2	20	0.0913	0
IRAK1	TCGA.A1.A0SM	0	35	1	0
IRS1	TCGA.A1.A0SM	2	59	0.4093	0
IRS2	TCGA.A1.A0SM	1	35	0.5707	0
IRS4	TCGA.A1.A0SM	0	13	1	0
JUN	TCGA.A1.A0SM	1	108	0.9238	0
KCNB2	TCGA.A1.A0SM	0	1	1	0
LCK	TCGA.A1.A0SM	2	97	0.6771	0
MAGI2	TCGA.A1.A0SM	1	12	0.2653	0
MAP2K4	TCGA.A1.A0SM	1	21	0.4054	0
MAP3K1	TCGA.A1.A0SM	1	1	0.0468	0
MAP3K8	TCGA.A1.A0SM	1	13	0.2807	0
MAPK1	TCGA.A1.A0SM	7	155	0.0763	0
MAPK10	TCGA.A1.A0SM	0	15	1	0
MAPK14	TCGA.A1.A0SM	1	76	0.838	0
MAPK8	TCGA.A1.A0SM	0	63	1	0
MAPK8IP3	TCGA.A1.A0SM	1	20	0.3831	0
MAPK9	TCGA.A1.A0SM	0	37	1	0
MCM7	TCGA.A1.A0SM	1	35	0.5816	0
MDM2	TCGA.A1.A0SM	2	39	0.2406	0
MDM4	TCGA.A1.A0SM	0	16	1	0
MNAT1	TCGA.A1.A0SM	0	18	1	0
MNDA	TCGA.A1.A0SM	0	6	1	0
MST1R	TCGA.A1.A0SM	0	19	1	0
MYB	TCGA.A1.A0SM	0	17	1	0
MYST4	TCGA.A1.A0SM	0	3	1	0
NCL	TCGA.A1.A0SM	1	23	0.4362	0
NCOA6	TCGA.A1.A0SM	0	27	1	0
NCOR1	TCGA.A1.A0SM	4	46	0.0253	0
NF1	TCGA.A1.A0SM	0	7	1	0
NFKBIA	TCGA.A1.A0SM	1	59	0.7584	0
NPM1	TCGA.A1.A0SM	0	22	1	0
NR3C1	TCGA.A1.A0SM	1	82	0.8591	0
PAX5	TCGA.A1.A0SM	1	13	0.2793	0
PDGFRB	TCGA.A1.A0SM	1	52	0.7115	0
PHB	TCGA.A1.A0SM	0	14	1	0
PIK3CA	TCGA.A1.A0SM	0	19	1	0
PIK3R1	TCGA.A1.A0SM	4	125	0.3521	0
PIK3R3	TCGA.A1.A0SM	0	11	1	0
PIWIL1	TCGA.A1.A0SM	0	1	1	0
PML	TCGA.A1.A0SM	1	49	0.6985	0
POLA	TCGA.A1.A0SM	0	13	1	0
PPARBP	TCGA.A1.A0SM	0	26	1	0
PPM1A	TCGA.A1.A0SM	0	13	1	0
PPP2CA	TCGA.A1.A0SM	1	44	0.6498	0
PRKAR2A	TCGA.A1.A0SM	0	30	1	0
PRKCA	TCGA.A1.A0SM	2	167	0.9048	0
PRKDC	TCGA.A1.A0SM	0	38	1	0
PRKRA	TCGA.A1.A0SM	0	7	1	0
PSEN1	TCGA.A1.A0SM	3	49	0.1255	0
PTEN	TCGA.A1.A0SM	1	21	0.3979	0
PTK2	TCGA.A1.A0SM	3	80	0.2966	0
PTPN22	TCGA.A1.A0SM	1	3	0.0889	1
PTPRD	TCGA.A1.A0SM	0	8	1	0
PTPRF	TCGA.A1.A0SM	0	20	1	0
RAC1	TCGA.A1.A0SM	4	88	0.159	0
RAF1	TCGA.A1.A0SM	2	88	0.6216	0
RB1	TCGA.A1.A0SM	6	123	0.075	0
RCHY1	TCGA.A1.A0SM	0	5	1	0
RICS	TCGA.A1.A0SM	1	22	0.4204	0
RPGR	TCGA.A1.A0SM	0	13	1	0
RRM2	TCGA.A1.A0SM	0	5	1	0
RUNX1	TCGA.A1.A0SM	1	22	0.4133	0
RUNX1T1	TCGA.A1.A0SM	2	25	0.1236	0
RUNX2	TCGA.A1.A0SM	0	24	1	0
RYR2	TCGA.A1.A0SM	0	12	1	0
SF3B1	TCGA.A1.A0SM	0	10	1	0
SH3KBP1	TCGA.A1.A0SM	2	25	0.1213	0
SKP2	TCGA.A1.A0SM	0	25	1	0
SMAD3	TCGA.A1.A0SM	2	174	0.9185	0
SMAD5	TCGA.A1.A0SM	0	33	1	0
SMARCA4	TCGA.A1.A0SM	1	36	0.5851	0
SMARCB1	TCGA.A1.A0SM	0	15	1	0
SP1	TCGA.A1.A0SM	2	86	0.6112	0
SP3	TCGA.A1.A0SM	0	16	1	0
SRC	TCGA.A1.A0SM	6	191	0.2924	0
SRPR	TCGA.A1.A0SM	0	2	1	0
STK11	TCGA.A1.A0SM	0	20	1	0
SUV39H1	TCGA.A1.A0SM	1	20	0.402	0
SYK	TCGA.A1.A0SM	4	72	0.0934	0
TBL1X	TCGA.A1.A0SM	0	11	1	0
TBL1XR1	TCGA.A1.A0SM	0	8	1	0
TBP	TCGA.A1.A0SM	4	80	0.1218	0
TBX3	TCGA.A1.A0SM	0	0	1	0
TEP1	TCGA.A1.A0SM	0	4	1	0
TFAP2A	TCGA.A1.A0SM	0	21	1	0
THRB	TCGA.A1.A0SM	1	34	0.5613	0
TLE1	TCGA.A1.A0SM	3	54	0.1366	0
TLR4	TCGA.A1.A0SM	0	22	1	0
TOP2A	TCGA.A1.A0SM	0	19	1	0
TP53	TCGA.A1.A0SM	5	237	0.6664	0
TSC2	TCGA.A1.A0SM	1	21	0.407	0
TUBG1	TCGA.A1.A0SM	0	20	1	0
UBB	TCGA.A1.A0SM	4	55	0.0436	0
UBE2I	TCGA.A1.A0SM	1	95	0.8957	0
USH2A	TCGA.A1.A0SM	0	2	1	0
VIL2	TCGA.A1.A0SM	2	43	0.2817	0
WNT7A	TCGA.A1.A0SM	0	3	1	0
YAP1	TCGA.A1.A0SM	0	18	1	0
YBX1	TCGA.A1.A0SM	0	17	1	0
YWHAE	TCGA.A1.A0SM	1	58	0.7479	0
YWHAG	TCGA.A1.A0SM	3	240	0.9293	0
YWHAZ	TCGA.A1.A0SM	1	106	0.9204	0
ZBTB16	TCGA.A1.A0SM	4	82	0.1321	1
ZFP36L1	TCGA.A1.A0SM	1	2	0.0725	0
ABL1	TCGA.A1.A0SO	14	87	0.0217	0
AKAP3	TCGA.A1.A0SO	1	7	0.4953	0
AKT1	TCGA.A1.A0SO	18	106	0.0068	1
APLP2	TCGA.A1.A0SO	2	9	0.216	0
APPL	TCGA.A1.A0SO	2	11	0.2778	0
AR	TCGA.A1.A0SO	23	128	0.0007	1
ATN1	TCGA.A1.A0SO	6	88	0.7771	0
ATP2B2	TCGA.A1.A0SO	0	6	1	0
ATXN1	TCGA.A1.A0SO	13	158	0.6078	0
BCL10	TCGA.A1.A0SO	3	21	0.2946	0
BRCA1	TCGA.A1.A0SO	17	103	0.0101	1
BRF1	TCGA.A1.A0SO	4	10	0.0149	0
CASP2	TCGA.A1.A0SO	3	19	0.25	0
CASP3	TCGA.A1.A0SO	18	125	0.0298	0
CASP8	TCGA.A1.A0SO	11	66	0.0326	0
CASP9	TCGA.A1.A0SO	4	35	0.3748	1
CBFA2T2	TCGA.A1.A0SO	2	10	0.2433	0
CBFB	TCGA.A1.A0SO	0	5	1	0
CBL	TCGA.A1.A0SO	6	80	0.6919	0
CCNA1	TCGA.A1.A0SO	4	22	0.1332	0
CCNA2	TCGA.A1.A0SO	6	26	0.0301	0
CCND1	TCGA.A1.A0SO	7	39	0.0604	1
CCND2	TCGA.A1.A0SO	2	10	0.2392	0
CCND3	TCGA.A1.A0SO	1	24	0.8774	0
CDC2	TCGA.A1.A0SO	17	114	0.0244	0
CDC42	TCGA.A1.A0SO	10	79	0.1594	0
CDH1	TCGA.A1.A0SO	3	30	0.5055	0
CDK2	TCGA.A1.A0SO	12	71	0.0227	0
CDK4	TCGA.A1.A0SO	9	40	0.0105	0
CDK5	TCGA.A1.A0SO	9	45	0.0209	0
CDK6	TCGA.A1.A0SO	4	17	0.0732	0
CDK9	TCGA.A1.A0SO	7	29	0.0172	0
CDKN1A	TCGA.A1.A0SO	7	54	0.1978	0
CDKN1B	TCGA.A1.A0SO	5	34	0.1837	1
CEBPB	TCGA.A1.A0SO	4	49	0.6318	0
CEBPE	TCGA.A1.A0SO	2	14	0.376	0
CHD3	TCGA.A1.A0SO	3	74	0.9568	0
CHEK1	TCGA.A1.A0SO	4	18	0.0835	0
CHGB	TCGA.A1.A0SO	4	22	0.1396	0
CHUK	TCGA.A1.A0SO	10	49	0.0134	0
COPS5	TCGA.A1.A0SO	4	28	0.2386	0
COPS6	TCGA.A1.A0SO	7	72	0.4315	0
CREBBP	TCGA.A1.A0SO	21	198	0.2045	0
CRSP3	TCGA.A1.A0SO	0	8	1	0
CSNK2A1	TCGA.A1.A0SO	20	158	0.062	1
CTCF	TCGA.A1.A0SO	0	6	1	0
CTNNB1	TCGA.A1.A0SO	12	120	0.351	0
DLG1	TCGA.A1.A0SO	9	64	0.1139	0
DVL2	TCGA.A1.A0SO	4	50	0.6423	0
E2F1	TCGA.A1.A0SO	9	41	0.0111	0
E4F1	TCGA.A1.A0SO	6	6	0	1
EFEMP2	TCGA.A1.A0SO	3	33	0.5573	0
EGFR	TCGA.A1.A0SO	16	137	0.1439	0
EP300	TCGA.A1.A0SO	24	203	0.0762	0
ESR1	TCGA.A1.A0SO	21	163	0.0478	0
ESR2	TCGA.A1.A0SO	6	45	0.2145	0
ETS1	TCGA.A1.A0SO	1	27	0.9104	0
ETS2	TCGA.A1.A0SO	1	16	0.7697	0
FOS	TCGA.A1.A0SO	7	47	0.1212	1
FOXA1	TCGA.A1.A0SO	2	2	0.0312	1
GAB2	TCGA.A1.A0SO	4	23	0.1534	1
GATA3	TCGA.A1.A0SO	0	6	1	0
GNA13	TCGA.A1.A0SO	5	30	0.1357	0
GPS2	TCGA.A1.A0SO	4	15	0.0477	0
GRB2	TCGA.A1.A0SO	21	187	0.1384	0
GSK3B	TCGA.A1.A0SO	12	58	0.0049	0
GTF2H1	TCGA.A1.A0SO	7	25	0.0069	0
HD	TCGA.A1.A0SO	9	59	0.082	0
HDAC3	TCGA.A1.A0SO	10	56	0.0279	0
HIPK2	TCGA.A1.A0SO	5	26	0.0868	0
HIST1H1C	TCGA.A1.A0SO	1	2	0.2245	0
HIST2H2BE	TCGA.A1.A0SO	3	18	0.229	0
HMGB1	TCGA.A1.A0SO	8	52	0.0962	0
HRAS	TCGA.A1.A0SO	9	65	0.1209	1
HSPCA	TCGA.A1.A0SO	13	73	0.0133	0
HSPCB	TCGA.A1.A0SO	7	20	0.0024	0
IRAK1	TCGA.A1.A0SO	5	35	0.2042	0
IRS1	TCGA.A1.A0SO	7	59	0.254	0
IRS2	TCGA.A1.A0SO	4	35	0.3773	1
IRS4	TCGA.A1.A0SO	3	13	0.122	0
JUN	TCGA.A1.A0SO	10	108	0.463	0
KCNB2	TCGA.A1.A0SO	0	1	1	0
LCK	TCGA.A1.A0SO	8	97	0.6083	0
MAGI2	TCGA.A1.A0SO	2	12	0.3079	0
MAP2K4	TCGA.A1.A0SO	5	21	0.0422	1
MAP3K1	TCGA.A1.A0SO	2	1	0.0154	1
MAP3K8	TCGA.A1.A0SO	4	13	0.0319	0
MAPK1	TCGA.A1.A0SO	22	155	0.0165	0
MAPK10	TCGA.A1.A0SO	4	15	0.0512	0
MAPK14	TCGA.A1.A0SO	12	76	0.0372	0
MAPK8	TCGA.A1.A0SO	13	63	0.0041	0
MAPK8IP3	TCGA.A1.A0SO	4	20	0.1069	0
MAPK9	TCGA.A1.A0SO	6	37	0.1086	0
MCM7	TCGA.A1.A0SO	6	35	0.0917	0
MDM2	TCGA.A1.A0SO	10	39	0.0026	0
MDM4	TCGA.A1.A0SO	4	16	0.0577	0
MNAT1	TCGA.A1.A0SO	6	18	0.0072	0
MNDA	TCGA.A1.A0SO	3	6	0.0247	0
MST1R	TCGA.A1.A0SO	5	19	0.0277	1
MYB	TCGA.A1.A0SO	1	17	0.7905	0
MYST4	TCGA.A1.A0SO	0	3	1	0
NCL	TCGA.A1.A0SO	7	23	0.0055	0
NCOA6	TCGA.A1.A0SO	1	27	0.9114	0
NCOR1	TCGA.A1.A0SO	6	46	0.2195	0
NF1	TCGA.A1.A0SO	1	7	0.491	0
NFKBIA	TCGA.A1.A0SO	9	59	0.0749	0
NPM1	TCGA.A1.A0SO	2	22	0.595	0
NR3C1	TCGA.A1.A0SO	8	82	0.4266	0
PAX5	TCGA.A1.A0SO	1	13	0.6948	0
PDGFRB	TCGA.A1.A0SO	4	52	0.6599	0
PHB	TCGA.A1.A0SO	3	14	0.1452	0
PIK3CA	TCGA.A1.A0SO	5	19	0.0325	1
PIK3R1	TCGA.A1.A0SO	14	125	0.2045	1
PIK3R3	TCGA.A1.A0SO	3	11	0.0807	0
PIWIL1	TCGA.A1.A0SO	1	1	0.1572	1
PML	TCGA.A1.A0SO	8	49	0.0682	0
POLA	TCGA.A1.A0SO	5	13	0.0079	0
PPARBP	TCGA.A1.A0SO	4	26	0.2047	0
PPM1A	TCGA.A1.A0SO	4	13	0.035	0
PPP2CA	TCGA.A1.A0SO	6	44	0.2018	0
PRKAR2A	TCGA.A1.A0SO	1	30	0.9297	1
PRKCA	TCGA.A1.A0SO	14	167	0.5842	0
PRKDC	TCGA.A1.A0SO	7	38	0.054	0
PRKRA	TCGA.A1.A0SO	4	7	0.0047	0
PSEN1	TCGA.A1.A0SO	6	49	0.2661	1
PTEN	TCGA.A1.A0SO	8	21	0.0005	1
PTK2	TCGA.A1.A0SO	10	80	0.1621	0
PTPN22	TCGA.A1.A0SO	1	3	0.2851	1
PTPRD	TCGA.A1.A0SO	1	8	0.5434	0
PTPRF	TCGA.A1.A0SO	4	20	0.1096	0
RAC1	TCGA.A1.A0SO	12	88	0.0889	0
RAF1	TCGA.A1.A0SO	10	88	0.242	0
RB1	TCGA.A1.A0SO	19	123	0.0121	1
RCHY1	TCGA.A1.A0SO	3	5	0.015	0
RICS	TCGA.A1.A0SO	2	22	0.5815	0
RPGR	TCGA.A1.A0SO	0	13	1	0
RRM2	TCGA.A1.A0SO	2	5	0.0923	0
RUNX1	TCGA.A1.A0SO	5	22	0.0499	0
RUNX1T1	TCGA.A1.A0SO	6	25	0.0283	0
RUNX2	TCGA.A1.A0SO	6	24	0.0217	0
RYR2	TCGA.A1.A0SO	3	12	0.0989	0
SF3B1	TCGA.A1.A0SO	0	10	1	0
SH3KBP1	TCGA.A1.A0SO	4	25	0.1862	0
SKP2	TCGA.A1.A0SO	4	25	0.1886	0
SMAD3	TCGA.A1.A0SO	18	174	0.2527	0
SMAD5	TCGA.A1.A0SO	2	33	0.7933	0
SMARCA4	TCGA.A1.A0SO	8	36	0.0161	0
SMARCB1	TCGA.A1.A0SO	5	15	0.0119	0
SP1	TCGA.A1.A0SO	16	86	0.0046	0
SP3	TCGA.A1.A0SO	3	16	0.1798	0
SRC	TCGA.A1.A0SO	21	191	0.1595	0
SRPR	TCGA.A1.A0SO	0	2	1	0
STK11	TCGA.A1.A0SO	5	20	0.0373	0
SUV39H1	TCGA.A1.A0SO	2	20	0.5416	0
SYK	TCGA.A1.A0SO	10	72	0.0995	0
TBL1X	TCGA.A1.A0SO	3	11	0.0849	0
TBL1XR1	TCGA.A1.A0SO	1	8	0.5349	1
TBP	TCGA.A1.A0SO	14	80	0.013	0
TBX3	TCGA.A1.A0SO	0	0	1	0
TEP1	TCGA.A1.A0SO	2	4	0.0718	0
TFAP2A	TCGA.A1.A0SO	3	21	0.2947	0
THRB	TCGA.A1.A0SO	6	34	0.0863	0
TLE1	TCGA.A1.A0SO	8	54	0.1093	0
TLR4	TCGA.A1.A0SO	1	22	0.8633	0
TOP2A	TCGA.A1.A0SO	6	19	0.0075	0
TP53	TCGA.A1.A0SO	24	237	0.2384	1
TSC2	TCGA.A1.A0SO	3	21	0.3054	0
TUBG1	TCGA.A1.A0SO	6	20	0.0117	0
UBB	TCGA.A1.A0SO	12	55	0.0046	0
UBE2I	TCGA.A1.A0SO	7	95	0.7104	0
USH2A	TCGA.A1.A0SO	0	2	1	0
VIL2	TCGA.A1.A0SO	3	43	0.7343	0
WNT7A	TCGA.A1.A0SO	0	3	1	0
YAP1	TCGA.A1.A0SO	1	18	0.8012	0
YBX1	TCGA.A1.A0SO	3	17	0.2019	0
YWHAE	TCGA.A1.A0SO	11	58	0.0138	0
YWHAG	TCGA.A1.A0SO	25	240	0.1935	0
YWHAZ	TCGA.A1.A0SO	11	106	0.32	0
ZBTB16	TCGA.A1.A0SO	13	82	0.0355	1
ZFP36L1	TCGA.A1.A0SO	2	2	0.0276	1
ABL1	TCGA.A2.A04N	1	87	0.2196	0
AKAP3	TCGA.A2.A04N	0	7	1	0
AKT1	TCGA.A2.A04N	1	106	0.2551	0
APLP2	TCGA.A2.A04N	1	9	0.0272	0
APPL	TCGA.A2.A04N	1	11	0.0315	0
AR	TCGA.A2.A04N	1	128	0.3031	0
ATN1	TCGA.A2.A04N	0	88	1	0
ATP2B2	TCGA.A2.A04N	0	6	1	0
ATXN1	TCGA.A2.A04N	0	158	1	0
BCL10	TCGA.A2.A04N	0	21	1	0
BRCA1	TCGA.A2.A04N	1	103	0.2515	0
BRF1	TCGA.A2.A04N	0	10	1	0
CASP2	TCGA.A2.A04N	0	19	1	0
CASP3	TCGA.A2.A04N	0	125	1	0
CASP8	TCGA.A2.A04N	1	66	0.1733	0
CASP9	TCGA.A2.A04N	0	35	1	0
CBFA2T2	TCGA.A2.A04N	0	10	1	0
CBFB	TCGA.A2.A04N	0	5	1	0
CBL	TCGA.A2.A04N	0	80	1	0
CCNA1	TCGA.A2.A04N	0	22	1	0
CCNA2	TCGA.A2.A04N	0	26	1	0
CCND1	TCGA.A2.A04N	0	39	1	0
CCND2	TCGA.A2.A04N	0	10	1	0
CCND3	TCGA.A2.A04N	0	24	1	0
CDC2	TCGA.A2.A04N	1	114	0.2792	0
CDC42	TCGA.A2.A04N	0	79	1	0
CDH1	TCGA.A2.A04N	0	30	1	0
CDK2	TCGA.A2.A04N	0	71	1	0
CDK4	TCGA.A2.A04N	0	40	1	0
CDK5	TCGA.A2.A04N	0	45	1	0
CDK6	TCGA.A2.A04N	0	17	1	0
CDK9	TCGA.A2.A04N	0	29	1	0
CDKN1A	TCGA.A2.A04N	0	54	1	0
CDKN1B	TCGA.A2.A04N	0	34	1	0
CEBPB	TCGA.A2.A04N	1	49	0.1274	0
CEBPE	TCGA.A2.A04N	0	14	1	0
CHD3	TCGA.A2.A04N	0	74	1	0
CHEK1	TCGA.A2.A04N	0	18	1	0
CHGB	TCGA.A2.A04N	0	22	1	0
CHUK	TCGA.A2.A04N	1	49	0.1293	0
COPS5	TCGA.A2.A04N	0	28	1	0
COPS6	TCGA.A2.A04N	0	72	1	0
CREBBP	TCGA.A2.A04N	2	198	0.1062	0
CRSP3	TCGA.A2.A04N	0	8	1	0
CSNK2A1	TCGA.A2.A04N	1	158	0.3629	0
CTCF	TCGA.A2.A04N	0	6	1	0
CTNNB1	TCGA.A2.A04N	1	120	0.291	0
DLG1	TCGA.A2.A04N	0	64	1	0
DVL2	TCGA.A2.A04N	0	50	1	0
E2F1	TCGA.A2.A04N	0	41	1	0
E4F1	TCGA.A2.A04N	0	6	1	0
EFEMP2	TCGA.A2.A04N	0	33	1	0
EGFR	TCGA.A2.A04N	0	137	1	0
EP300	TCGA.A2.A04N	2	203	0.1133	0
ESR1	TCGA.A2.A04N	0	163	1	0
ESR2	TCGA.A2.A04N	0	45	1	0
ETS1	TCGA.A2.A04N	0	27	1	0
ETS2	TCGA.A2.A04N	0	16	1	0
FOS	TCGA.A2.A04N	0	47	1	0
FOXA1	TCGA.A2.A04N	0	2	1	0
GAB2	TCGA.A2.A04N	0	23	1	0
GATA3	TCGA.A2.A04N	0	6	1	0
GNA13	TCGA.A2.A04N	0	30	1	0
GPS2	TCGA.A2.A04N	0	15	1	0
GRB2	TCGA.A2.A04N	0	187	1	0
GSK3B	TCGA.A2.A04N	1	58	0.1527	0
GTF2H1	TCGA.A2.A04N	0	25	1	0
HD	TCGA.A2.A04N	0	59	1	0
HDAC3	TCGA.A2.A04N	0	56	1	0
HIPK2	TCGA.A2.A04N	0	26	1	0
HIST1H1C	TCGA.A2.A04N	0	2	1	0
HIST2H2BE	TCGA.A2.A04N	0	18	1	0
HMGB1	TCGA.A2.A04N	1	52	0.1378	0
HRAS	TCGA.A2.A04N	2	65	0.015	0
HSPCA	TCGA.A2.A04N	2	73	0.0179	0
HSPCB	TCGA.A2.A04N	1	20	0.0582	0
IRAK1	TCGA.A2.A04N	0	35	1	0
IRS1	TCGA.A2.A04N	1	59	0.1549	0
IRS2	TCGA.A2.A04N	1	35	0.0981	0
IRS4	TCGA.A2.A04N	1	13	0.0367	0
JUN	TCGA.A2.A04N	0	108	1	0
KCNB2	TCGA.A2.A04N	0	1	1	0
LCK	TCGA.A2.A04N	1	97	0.232	0
MAGI2	TCGA.A2.A04N	0	12	1	0
MAP2K4	TCGA.A2.A04N	0	21	1	0
MAP3K1	TCGA.A2.A04N	4	1	0	1
MAP3K8	TCGA.A2.A04N	0	13	1	0
MAPK1	TCGA.A2.A04N	1	155	0.3591	0
MAPK10	TCGA.A2.A04N	0	15	1	0
MAPK14	TCGA.A2.A04N	0	76	1	0
MAPK8	TCGA.A2.A04N	1	63	0.167	0
MAPK8IP3	TCGA.A2.A04N	0	20	1	0
MAPK9	TCGA.A2.A04N	0	37	1	0
MCM7	TCGA.A2.A04N	0	35	1	0
MDM2	TCGA.A2.A04N	0	39	1	0
MDM4	TCGA.A2.A04N	0	16	1	0
MNAT1	TCGA.A2.A04N	0	18	1	0
MNDA	TCGA.A2.A04N	0	6	1	0
MST1R	TCGA.A2.A04N	0	19	1	0
MYB	TCGA.A2.A04N	0	17	1	0
MYST4	TCGA.A2.A04N	0	3	1	0
NCL	TCGA.A2.A04N	0	23	1	0
NCOA6	TCGA.A2.A04N	0	27	1	0
NCOR1	TCGA.A2.A04N	0	46	1	0
NF1	TCGA.A2.A04N	0	7	1	0
NFKBIA	TCGA.A2.A04N	1	59	0.1565	0
NPM1	TCGA.A2.A04N	0	22	1	0
NR3C1	TCGA.A2.A04N	0	82	1	0
PAX5	TCGA.A2.A04N	0	13	1	0
PDGFRB	TCGA.A2.A04N	1	52	0.1342	0
PHB	TCGA.A2.A04N	0	14	1	0
PIK3CA	TCGA.A2.A04N	1	19	0.0512	1
PIK3R1	TCGA.A2.A04N	1	125	0.2964	0
PIK3R3	TCGA.A2.A04N	1	11	0.0338	0
PIWIL1	TCGA.A2.A04N	0	1	1	0
PML	TCGA.A2.A04N	1	49	0.1296	0
POLA	TCGA.A2.A04N	0	13	1	0
PPARBP	TCGA.A2.A04N	0	26	1	0
PPM1A	TCGA.A2.A04N	0	13	1	0
PPP2CA	TCGA.A2.A04N	0	44	1	0
PRKAR2A	TCGA.A2.A04N	0	30	1	0
PRKCA	TCGA.A2.A04N	0	167	1	0
PRKDC	TCGA.A2.A04N	1	38	0.0998	0
PRKRA	TCGA.A2.A04N	0	7	1	0
PSEN1	TCGA.A2.A04N	0	49	1	0
PTEN	TCGA.A2.A04N	0	21	1	0
PTK2	TCGA.A2.A04N	0	80	1	0
PTPN22	TCGA.A2.A04N	0	3	1	0
PTPRD	TCGA.A2.A04N	0	8	1	0
PTPRF	TCGA.A2.A04N	0	20	1	0
RAC1	TCGA.A2.A04N	0	88	1	0
RAF1	TCGA.A2.A04N	1	88	0.2199	0
RB1	TCGA.A2.A04N	1	123	0.2917	0
RCHY1	TCGA.A2.A04N	0	5	1	0
RICS	TCGA.A2.A04N	0	22	1	0
RPGR	TCGA.A2.A04N	0	13	1	0
RRM2	TCGA.A2.A04N	0	5	1	0
RUNX1	TCGA.A2.A04N	0	22	1	0
RUNX1T1	TCGA.A2.A04N	0	25	1	0
RUNX2	TCGA.A2.A04N	0	24	1	0
RYR2	TCGA.A2.A04N	0	12	1	0
SF3B1	TCGA.A2.A04N	0	10	1	0
SH3KBP1	TCGA.A2.A04N	1	25	0.0703	0
SKP2	TCGA.A2.A04N	0	25	1	0
SMAD3	TCGA.A2.A04N	2	174	0.085	0
SMAD5	TCGA.A2.A04N	0	33	1	0
SMARCA4	TCGA.A2.A04N	0	36	1	0
SMARCB1	TCGA.A2.A04N	1	15	0.0423	0
SP1	TCGA.A2.A04N	1	86	0.2176	0
SP3	TCGA.A2.A04N	0	16	1	0
SRC	TCGA.A2.A04N	1	191	0.407	0
SRPR	TCGA.A2.A04N	0	2	1	0
STK11	TCGA.A2.A04N	0	20	1	0
SUV39H1	TCGA.A2.A04N	0	20	1	0
SYK	TCGA.A2.A04N	0	72	1	0
TBL1X	TCGA.A2.A04N	0	11	1	0
TBL1XR1	TCGA.A2.A04N	0	8	1	0
TBP	TCGA.A2.A04N	1	80	0.1987	0
TBX3	TCGA.A2.A04N	0	0	1	0
TEP1	TCGA.A2.A04N	0	4	1	0
TFAP2A	TCGA.A2.A04N	0	21	1	0
THRB	TCGA.A2.A04N	0	34	1	0
TLE1	TCGA.A2.A04N	0	54	1	0
TLR4	TCGA.A2.A04N	0	22	1	0
TOP2A	TCGA.A2.A04N	0	19	1	0
TP53	TCGA.A2.A04N	2	237	0.1412	0
TSC2	TCGA.A2.A04N	0	21	1	0
TUBG1	TCGA.A2.A04N	1	20	0.0556	0
UBB	TCGA.A2.A04N	3	55	0.0006	0
UBE2I	TCGA.A2.A04N	0	95	1	0
USH2A	TCGA.A2.A04N	0	2	1	0
VIL2	TCGA.A2.A04N	1	43	0.1192	0
WNT7A	TCGA.A2.A04N	0	3	1	0
YAP1	TCGA.A2.A04N	0	18	1	0
YBX1	TCGA.A2.A04N	0	17	1	0
YWHAE	TCGA.A2.A04N	0	58	1	0
YWHAG	TCGA.A2.A04N	1	240	0.494	0
YWHAZ	TCGA.A2.A04N	0	106	1	0
ZBTB16	TCGA.A2.A04N	0	82	1	0
ZFP36L1	TCGA.A2.A04N	0	2	1	0
ABL1	TCGA.A2.A04P	10	87	0.1379	0
AKAP3	TCGA.A2.A04P	2	7	0.129	0
AKT1	TCGA.A2.A04P	15	106	0.0217	1
APLP2	TCGA.A2.A04P	3	9	0.0476	0
APPL	TCGA.A2.A04P	3	11	0.0665	0
AR	TCGA.A2.A04P	14	128	0.1251	0
ATN1	TCGA.A2.A04P	6	88	0.6712	0
ATP2B2	TCGA.A2.A04P	0	6	1	0
ATXN1	TCGA.A2.A04P	10	158	0.7756	0
BCL10	TCGA.A2.A04P	3	21	0.2405	0
BRCA1	TCGA.A2.A04P	10	103	0.2772	0
BRF1	TCGA.A2.A04P	4	10	0.0112	1
CASP2	TCGA.A2.A04P	3	19	0.1966	0
CASP3	TCGA.A2.A04P	12	125	0.2636	0
CASP8	TCGA.A2.A04P	8	66	0.1405	0
CASP9	TCGA.A2.A04P	3	35	0.5197	1
CBFA2T2	TCGA.A2.A04P	1	10	0.5786	0
CBFB	TCGA.A2.A04P	0	5	1	0
CBL	TCGA.A2.A04P	4	80	0.8673	0
CCNA1	TCGA.A2.A04P	2	22	0.5221	0
CCNA2	TCGA.A2.A04P	3	26	0.3421	0
CCND1	TCGA.A2.A04P	5	39	0.1907	1
CCND2	TCGA.A2.A04P	2	10	0.2029	0
CCND3	TCGA.A2.A04P	1	24	0.8543	0
CDC2	TCGA.A2.A04P	12	114	0.1759	0
CDC42	TCGA.A2.A04P	9	79	0.1626	0
CDH1	TCGA.A2.A04P	3	30	0.4247	0
CDK2	TCGA.A2.A04P	8	71	0.1872	0
CDK4	TCGA.A2.A04P	7	40	0.0401	0
CDK5	TCGA.A2.A04P	8	45	0.0277	0
CDK6	TCGA.A2.A04P	3	17	0.1554	0
CDK9	TCGA.A2.A04P	6	29	0.0277	0
CDKN1A	TCGA.A2.A04P	6	54	0.2401	0
CDKN1B	TCGA.A2.A04P	5	34	0.1283	1
CEBPB	TCGA.A2.A04P	5	49	0.3246	0
CEBPE	TCGA.A2.A04P	2	14	0.3172	0
CHD3	TCGA.A2.A04P	2	74	0.9789	0
CHEK1	TCGA.A2.A04P	3	18	0.1745	0
CHGB	TCGA.A2.A04P	3	22	0.2587	0
CHUK	TCGA.A2.A04P	5	49	0.3373	0
COPS5	TCGA.A2.A04P	3	28	0.3821	0
COPS6	TCGA.A2.A04P	6	72	0.4855	0
CREBBP	TCGA.A2.A04P	12	198	0.8266	0
CRSP3	TCGA.A2.A04P	0	8	1	0
CSNK2A1	TCGA.A2.A04P	15	158	0.2446	1
CTCF	TCGA.A2.A04P	0	6	1	0
CTNNB1	TCGA.A2.A04P	11	120	0.3229	0
DLG1	TCGA.A2.A04P	8	64	0.1339	0
DVL2	TCGA.A2.A04P	3	50	0.7446	0
E2F1	TCGA.A2.A04P	6	41	0.1084	0
E4F1	TCGA.A2.A04P	4	6	0.0019	0
EFEMP2	TCGA.A2.A04P	3	33	0.4893	0
EGFR	TCGA.A2.A04P	18	137	0.0216	0
EP300	TCGA.A2.A04P	20	203	0.1487	0
ESR1	TCGA.A2.A04P	18	163	0.0861	0
ESR2	TCGA.A2.A04P	6	45	0.1455	0
ETS1	TCGA.A2.A04P	1	27	0.8809	0
ETS2	TCGA.A2.A04P	0	16	1	0
FOS	TCGA.A2.A04P	5	47	0.305	1
FOXA1	TCGA.A2.A04P	1	2	0.2066	1
GAB2	TCGA.A2.A04P	3	23	0.2778	1
GATA3	TCGA.A2.A04P	0	6	1	0
GNA13	TCGA.A2.A04P	4	30	0.2152	0
GPS2	TCGA.A2.A04P	4	15	0.0348	0
GRB2	TCGA.A2.A04P	21	187	0.0607	0
GSK3B	TCGA.A2.A04P	11	58	0.0063	0
GTF2H1	TCGA.A2.A04P	5	25	0.0514	0
HD	TCGA.A2.A04P	3	59	0.843	0
HDAC3	TCGA.A2.A04P	8	56	0.0736	0
HIPK2	TCGA.A2.A04P	2	26	0.6183	0
HIST1H1C	TCGA.A2.A04P	1	2	0.2092	0
HIST2H2BE	TCGA.A2.A04P	3	18	0.1792	0
HMGB1	TCGA.A2.A04P	5	52	0.3842	0
HRAS	TCGA.A2.A04P	11	65	0.0164	1
HSPCA	TCGA.A2.A04P	10	73	0.0599	0
HSPCB	TCGA.A2.A04P	6	20	0.0066	0
IRAK1	TCGA.A2.A04P	4	35	0.3001	0
IRS1	TCGA.A2.A04P	7	59	0.1845	0
IRS2	TCGA.A2.A04P	6	35	0.0614	1
IRS4	TCGA.A2.A04P	5	13	0.0051	0
JUN	TCGA.A2.A04P	6	108	0.8335	0
KCNB2	TCGA.A2.A04P	0	1	1	0
LCK	TCGA.A2.A04P	8	97	0.4685	0
MAGI2	TCGA.A2.A04P	1	12	0.6358	0
MAP2K4	TCGA.A2.A04P	4	21	0.0926	1
MAP3K1	TCGA.A2.A04P	2	1	0.0112	1
MAP3K8	TCGA.A2.A04P	3	13	0.0936	0
MAPK1	TCGA.A2.A04P	20	155	0.0201	0
MAPK10	TCGA.A2.A04P	3	15	0.1195	0
MAPK14	TCGA.A2.A04P	11	76	0.0389	0
MAPK8	TCGA.A2.A04P	12	63	0.0041	0
MAPK8IP3	TCGA.A2.A04P	4	20	0.0763	0
MAPK9	TCGA.A2.A04P	5	37	0.1661	0
MCM7	TCGA.A2.A04P	5	35	0.1442	0
MDM2	TCGA.A2.A04P	8	39	0.0122	0
MDM4	TCGA.A2.A04P	3	16	0.1408	0
MNAT1	TCGA.A2.A04P	4	18	0.065	0
MNDA	TCGA.A2.A04P	2	6	0.1061	0
MST1R	TCGA.A2.A04P	5	19	0.0195	1
MYB	TCGA.A2.A04P	1	17	0.7447	0
MYST4	TCGA.A2.A04P	0	3	1	0
NCL	TCGA.A2.A04P	6	23	0.0113	0
NCOA6	TCGA.A2.A04P	1	27	0.8827	0
NCOR1	TCGA.A2.A04P	5	46	0.291	0
NF1	TCGA.A2.A04P	1	7	0.4523	0
NFKBIA	TCGA.A2.A04P	6	59	0.315	0
NPM1	TCGA.A2.A04P	1	22	0.835	0
NR3C1	TCGA.A2.A04P	5	82	0.7585	0
PAX5	TCGA.A2.A04P	1	13	0.6559	0
PDGFRB	TCGA.A2.A04P	4	52	0.5682	0
PHB	TCGA.A2.A04P	2	14	0.3189	0
PIK3CA	TCGA.A2.A04P	6	19	0.0043	1
PIK3R1	TCGA.A2.A04P	16	125	0.0375	1
PIK3R3	TCGA.A2.A04P	5	11	0.0027	0
PIWIL1	TCGA.A2.A04P	2	1	0.0101	1
PML	TCGA.A2.A04P	6	49	0.1845	0
POLA	TCGA.A2.A04P	5	13	0.0038	0
PPARBP	TCGA.A2.A04P	2	26	0.6069	0
PPM1A	TCGA.A2.A04P	4	13	0.0234	0
PPP2CA	TCGA.A2.A04P	6	44	0.1292	0
PRKAR2A	TCGA.A2.A04P	3	30	0.4276	1
PRKCA	TCGA.A2.A04P	11	167	0.7399	0
PRKDC	TCGA.A2.A04P	5	38	0.1849	0
PRKRA	TCGA.A2.A04P	3	7	0.0244	0
PSEN1	TCGA.A2.A04P	6	49	0.194	1
PTEN	TCGA.A2.A04P	5	21	0.0271	0
PTK2	TCGA.A2.A04P	9	80	0.1676	0
PTPN22	TCGA.A2.A04P	1	3	0.2577	1
PTPRD	TCGA.A2.A04P	0	8	1	0
PTPRF	TCGA.A2.A04P	2	20	0.4741	0
RAC1	TCGA.A2.A04P	11	88	0.0856	0
RAF1	TCGA.A2.A04P	10	88	0.1548	0
RB1	TCGA.A2.A04P	14	123	0.1017	1
RCHY1	TCGA.A2.A04P	1	5	0.3658	0
RICS	TCGA.A2.A04P	2	22	0.5187	0
RPGR	TCGA.A2.A04P	0	13	1	0
RRM2	TCGA.A2.A04P	1	5	0.3696	0
RUNX1	TCGA.A2.A04P	3	22	0.2557	0
RUNX1T1	TCGA.A2.A04P	4	25	0.1403	0
RUNX2	TCGA.A2.A04P	4	24	0.1209	0
RYR2	TCGA.A2.A04P	4	12	0.0204	1
SF3B1	TCGA.A2.A04P	0	10	1	0
SH3KBP1	TCGA.A2.A04P	6	25	0.0174	0
SKP2	TCGA.A2.A04P	5	25	0.0527	0
SMAD3	TCGA.A2.A04P	14	174	0.4624	0
SMAD5	TCGA.A2.A04P	3	33	0.4767	0
SMARCA4	TCGA.A2.A04P	4	36	0.3142	0
SMARCB1	TCGA.A2.A04P	4	15	0.0323	0
SP1	TCGA.A2.A04P	10	86	0.1296	0
SP3	TCGA.A2.A04P	2	16	0.3673	0
SRC	TCGA.A2.A04P	21	191	0.0671	0
SRPR	TCGA.A2.A04P	0	2	1	0
STK11	TCGA.A2.A04P	2	20	0.4786	0
SUV39H1	TCGA.A2.A04P	2	20	0.4724	0
SYK	TCGA.A2.A04P	7	72	0.3217	0
TBL1X	TCGA.A2.A04P	2	11	0.2349	0
TBL1XR1	TCGA.A2.A04P	1	8	0.4931	1
TBP	TCGA.A2.A04P	8	80	0.2837	0
TBX3	TCGA.A2.A04P	0	0	1	0
TEP1	TCGA.A2.A04P	1	4	0.3158	0
TFAP2A	TCGA.A2.A04P	2	21	0.4945	0
THRB	TCGA.A2.A04P	4	34	0.2941	0
TLE1	TCGA.A2.A04P	7	54	0.1343	0
TLR4	TCGA.A2.A04P	1	22	0.8337	0
TOP2A	TCGA.A2.A04P	3	19	0.2036	0
TP53	TCGA.A2.A04P	21	237	0.2894	1
TSC2	TCGA.A2.A04P	3	21	0.2347	0
TUBG1	TCGA.A2.A04P	4	20	0.0784	0
UBB	TCGA.A2.A04P	9	55	0.0314	0
UBE2I	TCGA.A2.A04P	5	95	0.8601	0
USH2A	TCGA.A2.A04P	0	2	1	0
VIL2	TCGA.A2.A04P	5	43	0.2487	0
WNT7A	TCGA.A2.A04P	1	3	0.2588	0
YAP1	TCGA.A2.A04P	1	18	0.7675	0
YBX1	TCGA.A2.A04P	2	17	0.4037	0
YWHAE	TCGA.A2.A04P	11	58	0.0061	0
YWHAG	TCGA.A2.A04P	23	240	0.164	0
YWHAZ	TCGA.A2.A04P	9	106	0.431	0
ZBTB16	TCGA.A2.A04P	10	82	0.1088	1
ZFP36L1	TCGA.A2.A04P	2	2	0.0207	1
ABL1	TCGA.A2.A04Q	2	87	0.4976	0
AKAP3	TCGA.A2.A04Q	0	7	1	0
AKT1	TCGA.A2.A04Q	3	106	0.3332	0
APLP2	TCGA.A2.A04Q	0	9	1	0
APPL	TCGA.A2.A04Q	0	11	1	0
AR	TCGA.A2.A04Q	4	128	0.2333	0
ATN1	TCGA.A2.A04Q	1	88	0.8243	0
ATP2B2	TCGA.A2.A04Q	0	6	1	0
ATXN1	TCGA.A2.A04Q	2	158	0.8164	0
BCL10	TCGA.A2.A04Q	0	21	1	0
BRCA1	TCGA.A2.A04Q	4	103	0.1383	0
BRF1	TCGA.A2.A04Q	1	10	0.1824	0
CASP2	TCGA.A2.A04Q	2	19	0.0543	1
CASP3	TCGA.A2.A04Q	3	125	0.4358	0
CASP8	TCGA.A2.A04Q	3	66	0.1339	0
CASP9	TCGA.A2.A04Q	1	35	0.4983	0
CBFA2T2	TCGA.A2.A04Q	0	10	1	0
CBFB	TCGA.A2.A04Q	0	5	1	0
CBL	TCGA.A2.A04Q	1	80	0.7868	0
CCNA1	TCGA.A2.A04Q	2	22	0.0733	0
CCNA2	TCGA.A2.A04Q	0	26	1	0
CCND1	TCGA.A2.A04Q	1	39	0.535	0
CCND2	TCGA.A2.A04Q	1	10	0.1926	0
CCND3	TCGA.A2.A04Q	1	24	0.3771	0
CDC2	TCGA.A2.A04Q	6	114	0.0278	0
CDC42	TCGA.A2.A04Q	6	79	0.0048	0
CDH1	TCGA.A2.A04Q	1	30	0.4428	0
CDK2	TCGA.A2.A04Q	3	71	0.1527	0
CDK4	TCGA.A2.A04Q	3	40	0.0455	0
CDK5	TCGA.A2.A04Q	0	45	1	0
CDK6	TCGA.A2.A04Q	2	17	0.0484	0
CDK9	TCGA.A2.A04Q	1	29	0.4403	0
CDKN1A	TCGA.A2.A04Q	3	54	0.0878	0
CDKN1B	TCGA.A2.A04Q	2	34	0.1523	0
CEBPB	TCGA.A2.A04Q	3	49	0.0646	0
CEBPE	TCGA.A2.A04Q	1	14	0.251	0
CHD3	TCGA.A2.A04Q	0	74	1	0
CHEK1	TCGA.A2.A04Q	1	18	0.3078	0
CHGB	TCGA.A2.A04Q	1	22	0.357	0
CHUK	TCGA.A2.A04Q	1	49	0.6141	0
COPS5	TCGA.A2.A04Q	1	28	0.4221	0
COPS6	TCGA.A2.A04Q	2	72	0.4052	0
CREBBP	TCGA.A2.A04Q	2	198	0.8939	0
CRSP3	TCGA.A2.A04Q	0	8	1	0
CSNK2A1	TCGA.A2.A04Q	6	158	0.0846	0
CTCF	TCGA.A2.A04Q	0	6	1	0
CTNNB1	TCGA.A2.A04Q	5	120	0.0813	0
DLG1	TCGA.A2.A04Q	1	64	0.7099	0
DVL2	TCGA.A2.A04Q	1	50	0.6222	0
E2F1	TCGA.A2.A04Q	5	41	0.001	0
E4F1	TCGA.A2.A04Q	2	6	0.0075	0
EFEMP2	TCGA.A2.A04Q	1	33	0.4791	0
EGFR	TCGA.A2.A04Q	4	137	0.2666	0
EP300	TCGA.A2.A04Q	6	203	0.1958	0
ESR1	TCGA.A2.A04Q	4	163	0.3835	0
ESR2	TCGA.A2.A04Q	1	45	0.5795	0
ETS1	TCGA.A2.A04Q	0	27	1	0
ETS2	TCGA.A2.A04Q	0	16	1	0
FOS	TCGA.A2.A04Q	1	47	0.6031	0
FOXA1	TCGA.A2.A04Q	0	2	1	0
GAB2	TCGA.A2.A04Q	1	23	0.3732	0
GATA3	TCGA.A2.A04Q	0	6	1	0
GNA13	TCGA.A2.A04Q	2	30	0.1212	0
GPS2	TCGA.A2.A04Q	0	15	1	0
GRB2	TCGA.A2.A04Q	2	187	0.8749	0
GSK3B	TCGA.A2.A04Q	5	58	0.0075	0
GTF2H1	TCGA.A2.A04Q	4	25	0.0022	0
HD	TCGA.A2.A04Q	0	59	1	0
HDAC3	TCGA.A2.A04Q	2	56	0.2883	0
HIPK2	TCGA.A2.A04Q	0	26	1	0
HIST1H1C	TCGA.A2.A04Q	1	2	0.0537	0
HIST2H2BE	TCGA.A2.A04Q	1	18	0.3012	0
HMGB1	TCGA.A2.A04Q	2	52	0.2652	0
HRAS	TCGA.A2.A04Q	3	65	0.1283	0
HSPCA	TCGA.A2.A04Q	3	73	0.1679	0
HSPCB	TCGA.A2.A04Q	2	20	0.0581	0
IRAK1	TCGA.A2.A04Q	0	35	1	0
IRS1	TCGA.A2.A04Q	3	59	0.1099	0
IRS2	TCGA.A2.A04Q	3	35	0.032	1
IRS4	TCGA.A2.A04Q	2	13	0.0303	0
JUN	TCGA.A2.A04Q	1	108	0.8768	0
KCNB2	TCGA.A2.A04Q	0	1	1	0
LCK	TCGA.A2.A04Q	1	97	0.8492	0
MAGI2	TCGA.A2.A04Q	1	12	0.2224	0
MAP2K4	TCGA.A2.A04Q	0	21	1	0
MAP3K1	TCGA.A2.A04Q	0	1	1	0
MAP3K8	TCGA.A2.A04Q	0	13	1	0
MAPK1	TCGA.A2.A04Q	5	155	0.1713	0
MAPK10	TCGA.A2.A04Q	0	15	1	0
MAPK14	TCGA.A2.A04Q	2	76	0.4374	0
MAPK8	TCGA.A2.A04Q	3	63	0.1235	0
MAPK8IP3	TCGA.A2.A04Q	0	20	1	0
MAPK9	TCGA.A2.A04Q	1	37	0.5316	0
MCM7	TCGA.A2.A04Q	3	35	0.0325	0
MDM2	TCGA.A2.A04Q	3	39	0.0415	0
MDM4	TCGA.A2.A04Q	1	16	0.2737	0
MNAT1	TCGA.A2.A04Q	2	18	0.0536	0
MNDA	TCGA.A2.A04Q	1	6	0.1269	0
MST1R	TCGA.A2.A04Q	2	19	0.0543	0
MYB	TCGA.A2.A04Q	0	17	1	0
MYST4	TCGA.A2.A04Q	0	3	1	0
NCL	TCGA.A2.A04Q	1	23	0.3663	0
NCOA6	TCGA.A2.A04Q	1	27	0.4178	0
NCOR1	TCGA.A2.A04Q	0	46	1	0
NF1	TCGA.A2.A04Q	1	7	0.1447	1
NFKBIA	TCGA.A2.A04Q	2	59	0.3193	0
NPM1	TCGA.A2.A04Q	0	22	1	0
NR3C1	TCGA.A2.A04Q	0	82	1	0
PAX5	TCGA.A2.A04Q	1	13	0.2333	0
PDGFRB	TCGA.A2.A04Q	1	52	0.6376	0
PHB	TCGA.A2.A04Q	1	14	0.2449	0
PIK3CA	TCGA.A2.A04Q	2	19	0.052	0
PIK3R1	TCGA.A2.A04Q	4	125	0.2187	1
PIK3R3	TCGA.A2.A04Q	3	11	0.0017	0
PIWIL1	TCGA.A2.A04Q	0	1	1	0
PML	TCGA.A2.A04Q	2	49	0.2491	0
POLA	TCGA.A2.A04Q	1	13	0.2353	0
PPARBP	TCGA.A2.A04Q	0	26	1	0
PPM1A	TCGA.A2.A04Q	1	13	0.2419	0
PPP2CA	TCGA.A2.A04Q	0	44	1	0
PRKAR2A	TCGA.A2.A04Q	0	30	1	0
PRKCA	TCGA.A2.A04Q	5	167	0.2147	0
PRKDC	TCGA.A2.A04Q	1	38	0.5254	0
PRKRA	TCGA.A2.A04Q	1	7	0.1421	0
PSEN1	TCGA.A2.A04Q	1	49	0.6145	0
PTEN	TCGA.A2.A04Q	1	21	0.3468	1
PTK2	TCGA.A2.A04Q	1	80	0.7965	0
PTPN22	TCGA.A2.A04Q	0	3	1	0
PTPRD	TCGA.A2.A04Q	0	8	1	0
PTPRF	TCGA.A2.A04Q	1	20	0.3241	0
RAC1	TCGA.A2.A04Q	5	88	0.0298	0
RAF1	TCGA.A2.A04Q	3	88	0.2452	0
RB1	TCGA.A2.A04Q	6	123	0.0365	1
RCHY1	TCGA.A2.A04Q	0	5	1	0
RICS	TCGA.A2.A04Q	1	22	0.357	0
RPGR	TCGA.A2.A04Q	0	13	1	0
RRM2	TCGA.A2.A04Q	0	5	1	0
RUNX1	TCGA.A2.A04Q	0	22	1	0
RUNX1T1	TCGA.A2.A04Q	1	25	0.3935	0
RUNX2	TCGA.A2.A04Q	2	24	0.0816	0
RYR2	TCGA.A2.A04Q	1	12	0.2247	0
SF3B1	TCGA.A2.A04Q	0	10	1	0
SH3KBP1	TCGA.A2.A04Q	1	25	0.3994	0
SKP2	TCGA.A2.A04Q	4	25	0.002	0
SMAD3	TCGA.A2.A04Q	4	174	0.4175	0
SMAD5	TCGA.A2.A04Q	1	33	0.475	0
SMARCA4	TCGA.A2.A04Q	2	36	0.1563	0
SMARCB1	TCGA.A2.A04Q	2	15	0.0381	0
SP1	TCGA.A2.A04Q	3	86	0.2344	0
SP3	TCGA.A2.A04Q	1	16	0.2704	0
SRC	TCGA.A2.A04Q	4	191	0.4829	0
SRPR	TCGA.A2.A04Q	0	2	1	0
STK11	TCGA.A2.A04Q	1	20	0.3347	0
SUV39H1	TCGA.A2.A04Q	1	20	0.3315	0
SYK	TCGA.A2.A04Q	2	72	0.3987	0
TBL1X	TCGA.A2.A04Q	0	11	1	0
TBL1XR1	TCGA.A2.A04Q	0	8	1	0
TBP	TCGA.A2.A04Q	2	80	0.4621	0
TBX3	TCGA.A2.A04Q	0	0	1	0
TEP1	TCGA.A2.A04Q	0	4	1	0
TFAP2A	TCGA.A2.A04Q	1	21	0.3425	0
THRB	TCGA.A2.A04Q	0	34	1	0
TLE1	TCGA.A2.A04Q	0	54	1	0
TLR4	TCGA.A2.A04Q	0	22	1	0
TOP2A	TCGA.A2.A04Q	1	19	0.3079	0
TP53	TCGA.A2.A04Q	7	237	0.1676	0
TSC2	TCGA.A2.A04Q	1	21	0.3509	0
TUBG1	TCGA.A2.A04Q	2	20	0.0628	0
UBB	TCGA.A2.A04Q	2	55	0.284	0
UBE2I	TCGA.A2.A04Q	2	95	0.548	0
USH2A	TCGA.A2.A04Q	0	2	1	0
VIL2	TCGA.A2.A04Q	1	43	0.568	0
WNT7A	TCGA.A2.A04Q	1	3	0.0783	0
YAP1	TCGA.A2.A04Q	0	18	1	0
YBX1	TCGA.A2.A04Q	0	17	1	0
YWHAE	TCGA.A2.A04Q	4	58	0.0262	0
YWHAG	TCGA.A2.A04Q	6	240	0.3151	0
YWHAZ	TCGA.A2.A04Q	4	106	0.1481	0
ZBTB16	TCGA.A2.A04Q	2	82	0.4701	0
ZFP36L1	TCGA.A2.A04Q	0	2	1	0
ABL1	TCGA.A2.A04R	5	87	0.1356	0
AKAP3	TCGA.A2.A04R	0	7	1	0
AKT1	TCGA.A2.A04R	4	106	0.413	0
APLP2	TCGA.A2.A04R	0	9	1	0
APPL	TCGA.A2.A04R	0	11	1	0
AR	TCGA.A2.A04R	3	128	0.7532	0
ATN1	TCGA.A2.A04R	2	88	0.7543	0
ATP2B2	TCGA.A2.A04R	0	6	1	0
ATXN1	TCGA.A2.A04R	2	158	0.9555	0
BCL10	TCGA.A2.A04R	2	21	0.143	0
BRCA1	TCGA.A2.A04R	4	103	0.3929	0
BRF1	TCGA.A2.A04R	1	10	0.2793	0
CASP2	TCGA.A2.A04R	2	19	0.1282	0
CASP3	TCGA.A2.A04R	8	125	0.0417	0
CASP8	TCGA.A2.A04R	4	66	0.1485	0
CASP9	TCGA.A2.A04R	2	35	0.296	1
CBFA2T2	TCGA.A2.A04R	0	10	1	0
CBFB	TCGA.A2.A04R	0	5	1	0
CBL	TCGA.A2.A04R	3	80	0.4469	0
CCNA1	TCGA.A2.A04R	2	22	0.1552	0
CCNA2	TCGA.A2.A04R	1	26	0.5529	0
CCND1	TCGA.A2.A04R	1	39	0.7057	0
CCND2	TCGA.A2.A04R	1	10	0.2895	0
CCND3	TCGA.A2.A04R	0	24	1	0
CDC2	TCGA.A2.A04R	6	114	0.1399	0
CDC42	TCGA.A2.A04R	0	79	1	0
CDH1	TCGA.A2.A04R	0	30	1	0
CDK2	TCGA.A2.A04R	2	71	0.6373	0
CDK4	TCGA.A2.A04R	2	40	0.3631	0
CDK5	TCGA.A2.A04R	1	45	0.7533	0
CDK6	TCGA.A2.A04R	1	17	0.4177	0
CDK9	TCGA.A2.A04R	2	29	0.2324	0
CDKN1A	TCGA.A2.A04R	2	54	0.4895	0
CDKN1B	TCGA.A2.A04R	0	34	1	0
CEBPB	TCGA.A2.A04R	2	49	0.4551	0
CEBPE	TCGA.A2.A04R	2	14	0.0753	0
CHD3	TCGA.A2.A04R	0	74	1	0
CHEK1	TCGA.A2.A04R	0	18	1	0
CHGB	TCGA.A2.A04R	0	22	1	0
CHUK	TCGA.A2.A04R	2	49	0.4524	0
COPS5	TCGA.A2.A04R	0	28	1	0
COPS6	TCGA.A2.A04R	0	72	1	0
CREBBP	TCGA.A2.A04R	4	198	0.8661	0
CRSP3	TCGA.A2.A04R	0	8	1	0
CSNK2A1	TCGA.A2.A04R	4	158	0.7127	0
CTCF	TCGA.A2.A04R	0	6	1	0
CTNNB1	TCGA.A2.A04R	1	120	0.9766	0
DLG1	TCGA.A2.A04R	6	64	0.0168	0
DVL2	TCGA.A2.A04R	0	50	1	0
E2F1	TCGA.A2.A04R	2	41	0.3665	1
E4F1	TCGA.A2.A04R	1	6	0.188	0
EFEMP2	TCGA.A2.A04R	0	33	1	0
EGFR	TCGA.A2.A04R	4	137	0.6105	0
EP300	TCGA.A2.A04R	6	203	0.5906	0
ESR1	TCGA.A2.A04R	7	163	0.2345	0
ESR2	TCGA.A2.A04R	3	45	0.1631	0
ETS1	TCGA.A2.A04R	0	27	1	0
ETS2	TCGA.A2.A04R	0	16	1	0
FOS	TCGA.A2.A04R	2	47	0.4253	0
FOXA1	TCGA.A2.A04R	0	2	1	0
GAB2	TCGA.A2.A04R	0	23	1	0
GATA3	TCGA.A2.A04R	0	6	1	0
GNA13	TCGA.A2.A04R	0	30	1	0
GPS2	TCGA.A2.A04R	0	15	1	0
GRB2	TCGA.A2.A04R	5	187	0.683	0
GSK3B	TCGA.A2.A04R	3	58	0.2776	0
GTF2H1	TCGA.A2.A04R	1	25	0.548	0
HD	TCGA.A2.A04R	1	59	0.8405	0
HDAC3	TCGA.A2.A04R	1	56	0.8304	0
HIPK2	TCGA.A2.A04R	1	26	0.5555	0
HIST1H1C	TCGA.A2.A04R	0	2	1	0
HIST2H2BE	TCGA.A2.A04R	0	18	1	0
HMGB1	TCGA.A2.A04R	2	52	0.4788	0
HRAS	TCGA.A2.A04R	2	65	0.5942	0
HSPCA	TCGA.A2.A04R	3	73	0.3924	0
HSPCB	TCGA.A2.A04R	1	20	0.4708	0
IRAK1	TCGA.A2.A04R	1	35	0.677	0
IRS1	TCGA.A2.A04R	0	59	1	0
IRS2	TCGA.A2.A04R	0	35	1	0
IRS4	TCGA.A2.A04R	0	13	1	0
JUN	TCGA.A2.A04R	2	108	0.8475	0
KCNB2	TCGA.A2.A04R	0	1	1	0
LCK	TCGA.A2.A04R	2	97	0.8041	0
MAGI2	TCGA.A2.A04R	1	12	0.3341	0
MAP2K4	TCGA.A2.A04R	3	21	0.03	1
MAP3K1	TCGA.A2.A04R	1	1	0.0578	0
MAP3K8	TCGA.A2.A04R	2	13	0.0695	0
MAPK1	TCGA.A2.A04R	8	155	0.1102	0
MAPK10	TCGA.A2.A04R	1	15	0.3907	0
MAPK14	TCGA.A2.A04R	4	76	0.2077	0
MAPK8	TCGA.A2.A04R	3	63	0.3107	0
MAPK8IP3	TCGA.A2.A04R	1	20	0.4719	0
MAPK9	TCGA.A2.A04R	2	37	0.3241	0
MCM7	TCGA.A2.A04R	2	35	0.298	0
MDM2	TCGA.A2.A04R	3	39	0.1211	0
MDM4	TCGA.A2.A04R	2	16	0.0995	0
MNAT1	TCGA.A2.A04R	2	18	0.1099	0
MNDA	TCGA.A2.A04R	1	6	0.1887	0
MST1R	TCGA.A2.A04R	0	19	1	0
MYB	TCGA.A2.A04R	0	17	1	0
MYST4	TCGA.A2.A04R	0	3	1	0
NCL	TCGA.A2.A04R	2	23	0.1628	0
NCOA6	TCGA.A2.A04R	1	27	0.568	0
NCOR1	TCGA.A2.A04R	4	46	0.0556	0
NF1	TCGA.A2.A04R	0	7	1	0
NFKBIA	TCGA.A2.A04R	0	59	1	0
NPM1	TCGA.A2.A04R	0	22	1	0
NR3C1	TCGA.A2.A04R	2	82	0.719	0
PAX5	TCGA.A2.A04R	1	13	0.3368	0
PDGFRB	TCGA.A2.A04R	0	52	1	0
PHB	TCGA.A2.A04R	2	14	0.0763	0
PIK3CA	TCGA.A2.A04R	0	19	1	0
PIK3R1	TCGA.A2.A04R	3	125	0.7382	0
PIK3R3	TCGA.A2.A04R	1	11	0.3052	0
PIWIL1	TCGA.A2.A04R	0	1	1	0
PML	TCGA.A2.A04R	4	49	0.068	0
POLA	TCGA.A2.A04R	2	13	0.0653	0
PPARBP	TCGA.A2.A04R	1	26	0.5621	0
PPM1A	TCGA.A2.A04R	1	13	0.35	0
PPP2CA	TCGA.A2.A04R	1	44	0.7466	0
PRKAR2A	TCGA.A2.A04R	0	30	1	0
PRKCA	TCGA.A2.A04R	4	167	0.7522	0
PRKDC	TCGA.A2.A04R	0	38	1	0
PRKRA	TCGA.A2.A04R	1	7	0.2169	0
PSEN1	TCGA.A2.A04R	3	49	0.1987	0
PTEN	TCGA.A2.A04R	1	21	0.4949	0
PTK2	TCGA.A2.A04R	1	80	0.9187	0
PTPN22	TCGA.A2.A04R	1	3	0.1099	1
PTPRD	TCGA.A2.A04R	0	8	1	0
PTPRF	TCGA.A2.A04R	1	20	0.4763	0
RAC1	TCGA.A2.A04R	3	88	0.5148	0
RAF1	TCGA.A2.A04R	4	88	0.2885	0
RB1	TCGA.A2.A04R	6	123	0.1866	1
RCHY1	TCGA.A2.A04R	0	5	1	0
RICS	TCGA.A2.A04R	0	22	1	0
RPGR	TCGA.A2.A04R	0	13	1	0
RRM2	TCGA.A2.A04R	0	5	1	0
RUNX1	TCGA.A2.A04R	0	22	1	0
RUNX1T1	TCGA.A2.A04R	2	25	0.191	0
RUNX2	TCGA.A2.A04R	1	24	0.5349	0
RYR2	TCGA.A2.A04R	0	12	1	0
SF3B1	TCGA.A2.A04R	0	10	1	0
SH3KBP1	TCGA.A2.A04R	2	25	0.1855	0
SKP2	TCGA.A2.A04R	2	25	0.1863	0
SMAD3	TCGA.A2.A04R	4	174	0.7828	0
SMAD5	TCGA.A2.A04R	0	33	1	0
SMARCA4	TCGA.A2.A04R	2	36	0.3059	0
SMARCB1	TCGA.A2.A04R	3	15	0.0133	0
SP1	TCGA.A2.A04R	5	86	0.1277	0
SP3	TCGA.A2.A04R	2	16	0.0955	0
SRC	TCGA.A2.A04R	5	191	0.7024	0
SRPR	TCGA.A2.A04R	0	2	1	0
STK11	TCGA.A2.A04R	0	20	1	0
SUV39H1	TCGA.A2.A04R	1	20	0.4702	0
SYK	TCGA.A2.A04R	1	72	0.8915	0
TBL1X	TCGA.A2.A04R	0	11	1	0
TBL1XR1	TCGA.A2.A04R	0	8	1	0
TBP	TCGA.A2.A04R	6	80	0.038	0
TBX3	TCGA.A2.A04R	0	0	1	0
TEP1	TCGA.A2.A04R	0	4	1	0
TFAP2A	TCGA.A2.A04R	1	21	0.4837	0
THRB	TCGA.A2.A04R	1	34	0.6605	0
TLE1	TCGA.A2.A04R	2	54	0.4972	0
TLR4	TCGA.A2.A04R	0	22	1	0
TOP2A	TCGA.A2.A04R	1	19	0.4608	0
TP53	TCGA.A2.A04R	6	237	0.7434	0
TSC2	TCGA.A2.A04R	0	21	1	0
TUBG1	TCGA.A2.A04R	0	20	1	0
UBB	TCGA.A2.A04R	3	55	0.2448	0
UBE2I	TCGA.A2.A04R	1	95	0.9515	0
USH2A	TCGA.A2.A04R	0	2	1	0
VIL2	TCGA.A2.A04R	2	43	0.3995	0
WNT7A	TCGA.A2.A04R	0	3	1	0
YAP1	TCGA.A2.A04R	0	18	1	0
YBX1	TCGA.A2.A04R	0	17	1	0
YWHAE	TCGA.A2.A04R	0	58	1	0
YWHAG	TCGA.A2.A04R	5	240	0.8621	0
YWHAZ	TCGA.A2.A04R	1	106	0.9627	0
ZBTB16	TCGA.A2.A04R	4	82	0.2484	1
ZFP36L1	TCGA.A2.A04R	1	2	0.083	0
ABL1	TCGA.A2.A04U	10	87	0.1244	0
AKAP3	TCGA.A2.A04U	1	7	0.4454	0
AKT1	TCGA.A2.A04U	15	106	0.0165	1
APLP2	TCGA.A2.A04U	1	9	0.5254	0
APPL	TCGA.A2.A04U	1	11	0.5978	0
AR	TCGA.A2.A04U	17	128	0.0198	0
ATN1	TCGA.A2.A04U	7	88	0.506	0
ATP2B2	TCGA.A2.A04U	4	6	0.0021	1
ATXN1	TCGA.A2.A04U	11	158	0.6446	0
BCL10	TCGA.A2.A04U	3	21	0.222	0
BRCA1	TCGA.A2.A04U	12	103	0.0939	0
BRF1	TCGA.A2.A04U	5	10	0.0018	1
CASP2	TCGA.A2.A04U	3	19	0.1954	0
CASP3	TCGA.A2.A04U	13	125	0.1646	0
CASP8	TCGA.A2.A04U	7	66	0.2424	0
CASP9	TCGA.A2.A04U	3	35	0.5106	1
CBFA2T2	TCGA.A2.A04U	1	10	0.5514	0
CBFB	TCGA.A2.A04U	0	5	1	0
CBL	TCGA.A2.A04U	3	80	0.9395	0
[truncated: 85,661 more rows]

## Sheet: STable 3- GBM
Gene	Sample	neighbor	degree	pvalue	isMutated
ABCB1	TCGA.02.0003	0	2	1	0
ABCC9	TCGA.02.0003	0	5	1	0
ATRX	TCGA.02.0003	4	12	0.0003	0
BRAF	TCGA.02.0003	2	17	0.0854	1
CALCR	TCGA.02.0003	0	5	1	0
CARD6	TCGA.02.0003	0	2	1	0
CD3EAP	TCGA.02.0003	0	5	1	0
CDH18	TCGA.02.0003	0	3	1	0
CDH9	TCGA.02.0003	0	6	1	0
CDX4	TCGA.02.0003	0	1	1	0
COL1A2	TCGA.02.0003	0	19	1	0
DRD5	TCGA.02.0003	0	5	1	0
DYNC1I1	TCGA.02.0003	0	5	1	0
EGFR	TCGA.02.0003	5	137	0.2914	1
FGA	TCGA.02.0003	1	14	0.3266	0
GABRA1	TCGA.02.0003	0	4	1	0
GABRB2	TCGA.02.0003	0	4	1	0
IDH1	TCGA.02.0003	0	2	1	0
IL18RAP	TCGA.02.0003	0	2	1	0
KEL	TCGA.02.0003	1	5	0.1469	1
LUM	TCGA.02.0003	0	4	1	0
LZTR1	TCGA.02.0003	0	1	1	0
MMP13	TCGA.02.0003	0	8	1	0
NF1	TCGA.02.0003	1	7	0.1876	0
PARD6B	TCGA.02.0003	0	15	1	0
PDGFRA	TCGA.02.0003	1	23	0.4709	0
PIK3CA	TCGA.02.0003	1	19	0.406	0
PIK3R1	TCGA.02.0003	6	125	0.1182	1
PTEN	TCGA.02.0003	3	21	0.0224	1
QKI	TCGA.02.0003	2	20	0.1064	1
RB1	TCGA.02.0003	5	123	0.2284	0
RPL5	TCGA.02.0003	0	15	1	0
SEMA3C	TCGA.02.0003	0	2	1	0
SEMG1	TCGA.02.0003	0	6	1	0
SLC26A3	TCGA.02.0003	0	1	1	0
SPTA1	TCGA.02.0003	0	11	1	0
STAG2	TCGA.02.0003	0	2	1	0
TP53	TCGA.02.0003	8	237	0.2918	1
TRPV6	TCGA.02.0003	1	5	0.1477	1
WNT2	TCGA.02.0003	0	4	1	0
ABCB1	TCGA.02.0033	0	2	1	0
ABCC9	TCGA.02.0033	0	5	1	0
ATRX	TCGA.02.0033	3	12	0.0066	0
BRAF	TCGA.02.0033	2	17	0.0921	1
CALCR	TCGA.02.0033	0	5	1	0
CARD6	TCGA.02.0033	0	2	1	0
CD3EAP	TCGA.02.0033	0	5	1	0
CDH18	TCGA.02.0033	0	3	1	0
CDH9	TCGA.02.0033	0	6	1	0
CDX4	TCGA.02.0033	0	1	1	0
COL1A2	TCGA.02.0033	1	19	0.4245	0
DRD5	TCGA.02.0033	0	5	1	0
DYNC1I1	TCGA.02.0033	0	5	1	0
EGFR	TCGA.02.0033	4	137	0.521	0
FGA	TCGA.02.0033	1	14	0.3321	0
GABRA1	TCGA.02.0033	1	4	0.1302	0
GABRB2	TCGA.02.0033	0	4	1	0
IDH1	TCGA.02.0033	0	2	1	0
IL18RAP	TCGA.02.0033	0	2	1	0
KEL	TCGA.02.0033	1	5	0.1533	1
LUM	TCGA.02.0033	0	4	1	0
LZTR1	TCGA.02.0033	0	1	1	0
MMP13	TCGA.02.0033	0	8	1	0
NF1	TCGA.02.0033	3	7	0.002	1
PARD6B	TCGA.02.0033	1	15	0.3566	0
PDGFRA	TCGA.02.0033	0	23	1	0
PIK3CA	TCGA.02.0033	3	19	0.0183	1
PIK3R1	TCGA.02.0033	11	125	0.0005	0
PTEN	TCGA.02.0033	3	21	0.0199	1
QKI	TCGA.02.0033	0	20	1	0
RB1	TCGA.02.0033	8	123	0.0233	1
RPL5	TCGA.02.0033	0	15	1	0
SEMA3C	TCGA.02.0033	1	2	0.0777	1
SEMG1	TCGA.02.0033	0	6	1	0
SLC26A3	TCGA.02.0033	0	1	1	0
SPTA1	TCGA.02.0033	1	11	0.279	0
STAG2	TCGA.02.0033	0	2	1	0
TP53	TCGA.02.0033	7	237	0.4842	1
TRPV6	TCGA.02.0033	1	5	0.1505	1
WNT2	TCGA.02.0033	0	4	1	0
ABCB1	TCGA.02.0047	0	2	1	0
ABCC9	TCGA.02.0047	0	5	1	0
ATRX	TCGA.02.0047	1	12	0.4256	0
BRAF	TCGA.02.0047	3	17	0.0389	0
CALCR	TCGA.02.0047	1	5	0.2249	0
CARD6	TCGA.02.0047	0	2	1	0
CD3EAP	TCGA.02.0047	0	5	1	0
CDH18	TCGA.02.0047	0	3	1	0
CDH9	TCGA.02.0047	0	6	1	0
CDX4	TCGA.02.0047	0	1	1	0
COL1A2	TCGA.02.0047	0	19	1	0
DRD5	TCGA.02.0047	0	5	1	0
DYNC1I1	TCGA.02.0047	0	5	1	0
EGFR	TCGA.02.0047	6	137	0.5278	0
FGA	TCGA.02.0047	3	14	0.0272	0
GABRA1	TCGA.02.0047	1	4	0.1908	0
GABRB2	TCGA.02.0047	0	4	1	0
IDH1	TCGA.02.0047	0	2	1	0
IL18RAP	TCGA.02.0047	0	2	1	0
KEL	TCGA.02.0047	0	5	1	0
LUM	TCGA.02.0047	0	4	1	0
LZTR1	TCGA.02.0047	0	1	1	0
MMP13	TCGA.02.0047	0	8	1	0
NF1	TCGA.02.0047	1	7	0.2954	0
PARD6B	TCGA.02.0047	2	15	0.1481	0
PDGFRA	TCGA.02.0047	0	23	1	0
PIK3CA	TCGA.02.0047	2	19	0.1996	1
PIK3R1	TCGA.02.0047	10	125	0.047	0
PTEN	TCGA.02.0047	2	21	0.2426	0
QKI	TCGA.02.0047	1	20	0.593	0
RB1	TCGA.02.0047	7	123	0.2666	0
RPL5	TCGA.02.0047	0	15	1	0
SEMA3C	TCGA.02.0047	0	2	1	0
SEMG1	TCGA.02.0047	0	6	1	0
SLC26A3	TCGA.02.0047	0	1	1	0
SPTA1	TCGA.02.0047	2	11	0.0918	0
STAG2	TCGA.02.0047	0	2	1	0
TP53	TCGA.02.0047	8	237	0.7853	0
TRPV6	TCGA.02.0047	1	5	0.2202	0
WNT2	TCGA.02.0047	0	4	1	0
ABCB1	TCGA.02.0055	0	2	1	0
ABCC9	TCGA.02.0055	0	5	1	0
ATRX	TCGA.02.0055	4	12	0.0303	0
BRAF	TCGA.02.0055	4	17	0.078	1
CALCR	TCGA.02.0055	1	5	0.4112	0
CARD6	TCGA.02.0055	0	2	1	0
CD3EAP	TCGA.02.0055	1	5	0.417	0
CDH18	TCGA.02.0055	0	3	1	0
CDH9	TCGA.02.0055	2	6	0.1291	0
CDX4	TCGA.02.0055	0	1	1	0
COL1A2	TCGA.02.0055	2	19	0.5352	0
DRD5	TCGA.02.0055	0	5	1	0
DYNC1I1	TCGA.02.0055	0	5	1	0
EGFR	TCGA.02.0055	17	137	0.106	0
FGA	TCGA.02.0055	3	14	0.149	0
GABRA1	TCGA.02.0055	2	4	0.0715	0
GABRB2	TCGA.02.0055	0	4	1	0
IDH1	TCGA.02.0055	0	2	1	0
IL18RAP	TCGA.02.0055	0	2	1	0
KEL	TCGA.02.0055	1	5	0.408	1
LUM	TCGA.02.0055	0	4	1	0
LZTR1	TCGA.02.0055	0	1	1	0
MMP13	TCGA.02.0055	0	8	1	0
NF1	TCGA.02.0055	2	7	0.1512	1
PARD6B	TCGA.02.0055	2	15	0.4007	0
PDGFRA	TCGA.02.0055	1	23	0.8727	1
PIK3CA	TCGA.02.0055	4	19	0.101	0
PIK3R1	TCGA.02.0055	17	125	0.0533	0
PTEN	TCGA.02.0055	6	21	0.0143	1
QKI	TCGA.02.0055	2	20	0.5565	0
RB1	TCGA.02.0055	19	123	0.0166	1
RPL5	TCGA.02.0055	3	15	0.1689	1
SEMA3C	TCGA.02.0055	0	2	1	0
SEMG1	TCGA.02.0055	0	6	1	0
SLC26A3	TCGA.02.0055	0	1	1	0
SPTA1	TCGA.02.0055	4	11	0.0228	0
STAG2	TCGA.02.0055	0	2	1	0
TP53	TCGA.02.0055	30	237	0.0355	1
TRPV6	TCGA.02.0055	2	5	0.0996	1
WNT2	TCGA.02.0055	1	4	0.3539	0
ABCB1	TCGA.02.2466	0	2	1	0
ABCC9	TCGA.02.2466	0	5	1	0
ATRX	TCGA.02.2466	5	12	0.002	0
BRAF	TCGA.02.2466	4	17	0.0313	1
CALCR	TCGA.02.2466	1	5	0.3304	0
CARD6	TCGA.02.2466	0	2	1	0
CD3EAP	TCGA.02.2466	1	5	0.3284	0
CDH18	TCGA.02.2466	0	3	1	0
CDH9	TCGA.02.2466	0	6	1	0
CDX4	TCGA.02.2466	0	1	1	0
COL1A2	TCGA.02.2466	1	19	0.7265	0
DRD5	TCGA.02.2466	0	5	1	0
DYNC1I1	TCGA.02.2466	0	5	1	0
EGFR	TCGA.02.2466	13	137	0.1204	1
FGA	TCGA.02.2466	3	14	0.0697	0
GABRA1	TCGA.02.2466	1	4	0.2733	0
GABRB2	TCGA.02.2466	0	4	1	0
IDH1	TCGA.02.2466	0	2	1	0
IL18RAP	TCGA.02.2466	0	2	1	0
KEL	TCGA.02.2466	1	5	0.3284	1
LUM	TCGA.02.2466	0	4	1	0
LZTR1	TCGA.02.2466	0	1	1	0
MMP13	TCGA.02.2466	0	8	1	0
NF1	TCGA.02.2466	3	7	0.016	1
PARD6B	TCGA.02.2466	2	15	0.2801	0
PDGFRA	TCGA.02.2466	0	23	1	0
PIK3CA	TCGA.02.2466	1	19	0.7269	0
PIK3R1	TCGA.02.2466	13	125	0.0696	0
PTEN	TCGA.02.2466	3	21	0.1745	1
QKI	TCGA.02.2466	2	20	0.3962	1
RB1	TCGA.02.2466	15	123	0.0181	0
RPL5	TCGA.02.2466	2	15	0.2857	0
SEMA3C	TCGA.02.2466	0	2	1	0
SEMG1	TCGA.02.2466	0	6	1	0
SLC26A3	TCGA.02.2466	0	1	1	0
SPTA1	TCGA.02.2466	4	11	0.007	0
STAG2	TCGA.02.2466	0	2	1	0
TP53	TCGA.02.2466	27	237	0.0042	1
TRPV6	TCGA.02.2466	2	5	0.0618	1
WNT2	TCGA.02.2466	1	4	0.277	0
ABCB1	TCGA.02.2470	0	2	1	0
ABCC9	TCGA.02.2470	0	5	1	0
ATRX	TCGA.02.2470	4	12	0.0004	0
BRAF	TCGA.02.2470	2	17	0.0833	1
CALCR	TCGA.02.2470	0	5	1	0
CARD6	TCGA.02.2470	0	2	1	0
CD3EAP	TCGA.02.2470	0	5	1	0
CDH18	TCGA.02.2470	0	3	1	0
CDH9	TCGA.02.2470	1	6	0.1702	0
CDX4	TCGA.02.2470	0	1	1	0
COL1A2	TCGA.02.2470	0	19	1	0
DRD5	TCGA.02.2470	0	5	1	0
DYNC1I1	TCGA.02.2470	0	5	1	0
EGFR	TCGA.02.2470	4	137	0.4937	0
FGA	TCGA.02.2470	1	14	0.3248	0
GABRA1	TCGA.02.2470	0	4	1	0
GABRB2	TCGA.02.2470	0	4	1	0
IDH1	TCGA.02.2470	0	2	1	0
IL18RAP	TCGA.02.2470	0	2	1	0
KEL	TCGA.02.2470	1	5	0.1387	1
LUM	TCGA.02.2470	0	4	1	0
LZTR1	TCGA.02.2470	0	1	1	0
MMP13	TCGA.02.2470	0	8	1	0
NF1	TCGA.02.2470	0	7	1	0
PARD6B	TCGA.02.2470	0	15	1	0
PDGFRA	TCGA.02.2470	0	23	1	0
PIK3CA	TCGA.02.2470	0	19	1	0
PIK3R1	TCGA.02.2470	3	125	0.6535	0
PTEN	TCGA.02.2470	1	21	0.4399	1
QKI	TCGA.02.2470	1	20	0.4299	0
RB1	TCGA.02.2470	3	123	0.634	0
RPL5	TCGA.02.2470	0	15	1	0
SEMA3C	TCGA.02.2470	0	2	1	0
SEMG1	TCGA.02.2470	0	6	1	0
SLC26A3	TCGA.02.2470	0	1	1	0
SPTA1	TCGA.02.2470	0	11	1	0
STAG2	TCGA.02.2470	0	2	1	0
TP53	TCGA.02.2470	12	237	0.0269	0
TRPV6	TCGA.02.2470	1	5	0.1514	1
WNT2	TCGA.02.2470	0	4	1	0
ABCB1	TCGA.02.2483	0	2	1	0
ABCC9	TCGA.02.2483	0	5	1	0
ATRX	TCGA.02.2483	1	12	0.463	0
BRAF	TCGA.02.2483	2	17	0.2112	0
CALCR	TCGA.02.2483	0	5	1	0
CARD6	TCGA.02.2483	0	2	1	0
CD3EAP	TCGA.02.2483	1	5	0.2493	0
CDH18	TCGA.02.2483	0	3	1	0
CDH9	TCGA.02.2483	0	6	1	0
CDX4	TCGA.02.2483	0	1	1	0
COL1A2	TCGA.02.2483	1	19	0.6117	0
DRD5	TCGA.02.2483	1	5	0.2495	0
DYNC1I1	TCGA.02.2483	0	5	1	0
EGFR	TCGA.02.2483	6	137	0.6298	0
FGA	TCGA.02.2483	1	14	0.5084	0
GABRA1	TCGA.02.2483	2	4	0.0266	1
GABRB2	TCGA.02.2483	1	4	0.2102	1
IDH1	TCGA.02.2483	1	2	0.1331	1
IL18RAP	TCGA.02.2483	0	2	1	0
KEL	TCGA.02.2483	0	5	1	0
LUM	TCGA.02.2483	0	4	1	0
LZTR1	TCGA.02.2483	0	1	1	0
MMP13	TCGA.02.2483	1	8	0.3527	0
NF1	TCGA.02.2483	2	7	0.0558	0
PARD6B	TCGA.02.2483	2	15	0.1717	0
PDGFRA	TCGA.02.2483	1	23	0.6771	1
PIK3CA	TCGA.02.2483	1	19	0.6149	0
PIK3R1	TCGA.02.2483	7	125	0.3931	0
PTEN	TCGA.02.2483	2	21	0.2807	1
QKI	TCGA.02.2483	2	20	0.257	1
RB1	TCGA.02.2483	11	123	0.0331	1
RPL5	TCGA.02.2483	2	15	0.1722	0
SEMA3C	TCGA.02.2483	1	2	0.1342	1
SEMG1	TCGA.02.2483	0	6	1	0
SLC26A3	TCGA.02.2483	0	1	1	0
SPTA1	TCGA.02.2483	3	11	0.0197	0
STAG2	TCGA.02.2483	0	2	1	0
TP53	TCGA.02.2483	23	237	0.0013	1
TRPV6	TCGA.02.2483	0	5	1	0
WNT2	TCGA.02.2483	1	4	0.2072	0
ABCB1	TCGA.02.2485	0	2	1	0
ABCC9	TCGA.02.2485	0	5	1	0
ATRX	TCGA.02.2485	3	12	0.0013	0
BRAF	TCGA.02.2485	1	17	0.2323	1
CALCR	TCGA.02.2485	0	5	1	0
CARD6	TCGA.02.2485	0	2	1	0
CD3EAP	TCGA.02.2485	0	5	1	0
CDH18	TCGA.02.2485	0	3	1	0
CDH9	TCGA.02.2485	0	6	1	0
CDX4	TCGA.02.2485	0	1	1	0
COL1A2	TCGA.02.2485	0	19	1	0
DRD5	TCGA.02.2485	0	5	1	0
DYNC1I1	TCGA.02.2485	0	5	1	0
EGFR	TCGA.02.2485	2	137	0.5974	1
FGA	TCGA.02.2485	0	14	1	0
GABRA1	TCGA.02.2485	0	4	1	0
GABRB2	TCGA.02.2485	0	4	1	0
IDH1	TCGA.02.2485	0	2	1	0
IL18RAP	TCGA.02.2485	0	2	1	0
KEL	TCGA.02.2485	1	5	0.0805	1
LUM	TCGA.02.2485	0	4	1	0
LZTR1	TCGA.02.2485	0	1	1	0
MMP13	TCGA.02.2485	0	8	1	0
NF1	TCGA.02.2485	0	7	1	0
PARD6B	TCGA.02.2485	0	15	1	0
PDGFRA	TCGA.02.2485	1	23	0.2959	1
PIK3CA	TCGA.02.2485	1	19	0.2523	1
PIK3R1	TCGA.02.2485	4	125	0.115	0
PTEN	TCGA.02.2485	3	21	0.0039	1
QKI	TCGA.02.2485	0	20	1	0
RB1	TCGA.02.2485	4	123	0.1123	0
RPL5	TCGA.02.2485	0	15	1	0
SEMA3C	TCGA.02.2485	0	2	1	0
SEMG1	TCGA.02.2485	0	6	1	0
SLC26A3	TCGA.02.2485	0	1	1	0
SPTA1	TCGA.02.2485	0	11	1	0
STAG2	TCGA.02.2485	0	2	1	0
TP53	TCGA.02.2485	6	237	0.1333	1
TRPV6	TCGA.02.2485	1	5	0.0838	1
WNT2	TCGA.02.2485	0	4	1	0
ABCB1	TCGA.02.2486	0	2	1	0
ABCC9	TCGA.02.2486	0	5	1	0
ATRX	TCGA.02.2486	4	12	0.0013	0
BRAF	TCGA.02.2486	1	17	0.4932	1
CALCR	TCGA.02.2486	0	5	1	0
CARD6	TCGA.02.2486	0	2	1	0
CD3EAP	TCGA.02.2486	0	5	1	0
CDH18	TCGA.02.2486	0	3	1	0
CDH9	TCGA.02.2486	2	6	0.0301	0
CDX4	TCGA.02.2486	0	1	1	0
COL1A2	TCGA.02.2486	0	19	1	0
DRD5	TCGA.02.2486	0	5	1	0
DYNC1I1	TCGA.02.2486	0	5	1	0
EGFR	TCGA.02.2486	7	137	0.2674	0
FGA	TCGA.02.2486	0	14	1	0
GABRA1	TCGA.02.2486	1	4	0.1724	0
GABRB2	TCGA.02.2486	1	4	0.176	1
IDH1	TCGA.02.2486	0	2	1	0
IL18RAP	TCGA.02.2486	0	2	1	0
KEL	TCGA.02.2486	1	5	0.2022	1
LUM	TCGA.02.2486	0	4	1	0
LZTR1	TCGA.02.2486	0	1	1	0
MMP13	TCGA.02.2486	0	8	1	0
NF1	TCGA.02.2486	0	7	1	0
PARD6B	TCGA.02.2486	1	15	0.4614	0
PDGFRA	TCGA.02.2486	1	23	0.5961	0
PIK3CA	TCGA.02.2486	1	19	0.5191	0
PIK3R1	TCGA.02.2486	5	125	0.5208	0
PTEN	TCGA.02.2486	1	21	0.5609	1
QKI	TCGA.02.2486	1	20	0.5528	0
RB1	TCGA.02.2486	4	123	0.6923	0
RPL5	TCGA.02.2486	0	15	1	0
SEMA3C	TCGA.02.2486	0	2	1	0
SEMG1	TCGA.02.2486	0	6	1	0
SLC26A3	TCGA.02.2486	0	1	1	0
SPTA1	TCGA.02.2486	0	11	1	0
STAG2	TCGA.02.2486	0	2	1	0
TP53	TCGA.02.2486	12	237	0.2017	0
TRPV6	TCGA.02.2486	1	5	0.2005	1
WNT2	TCGA.02.2486	0	4	1	0
ABCB1	TCGA.06.0119	0	2	1	0
ABCC9	TCGA.06.0119	0	5	1	0
ATRX	TCGA.06.0119	4	12	0	0
BRAF	TCGA.06.0119	2	17	0.0473	1
CALCR	TCGA.06.0119	0	5	1	0
CARD6	TCGA.06.0119	0	2	1	0
CD3EAP	TCGA.06.0119	0	5	1	0
CDH18	TCGA.06.0119	0	3	1	0
CDH9	TCGA.06.0119	0	6	1	0
CDX4	TCGA.06.0119	0	1	1	0
COL1A2	TCGA.06.0119	0	19	1	0
DRD5	TCGA.06.0119	0	5	1	0
DYNC1I1	TCGA.06.0119	0	5	1	0
EGFR	TCGA.06.0119	1	137	0.926	0
FGA	TCGA.06.0119	1	14	0.2448	0
GABRA1	TCGA.06.0119	0	4	1	0
GABRB2	TCGA.06.0119	0	4	1	0
IDH1	TCGA.06.0119	0	2	1	0
IL18RAP	TCGA.06.0119	0	2	1	0
KEL	TCGA.06.0119	1	5	0.1078	1
LUM	TCGA.06.0119	0	4	1	0
LZTR1	TCGA.06.0119	0	1	1	0
MMP13	TCGA.06.0119	0	8	1	0
NF1	TCGA.06.0119	1	7	0.1376	1
PARD6B	TCGA.06.0119	0	15	1	0
PDGFRA	TCGA.06.0119	0	23	1	0
PIK3CA	TCGA.06.0119	0	19	1	0
PIK3R1	TCGA.06.0119	2	125	0.6811	0
PTEN	TCGA.06.0119	1	21	0.3322	1
QKI	TCGA.06.0119	1	20	0.3206	0
RB1	TCGA.06.0119	2	123	0.6734	0
RPL5	TCGA.06.0119	0	15	1	0
SEMA3C	TCGA.06.0119	0	2	1	0
SEMG1	TCGA.06.0119	0	6	1	0
SLC26A3	TCGA.06.0119	0	1	1	0
SPTA1	TCGA.06.0119	0	11	1	0
STAG2	TCGA.06.0119	0	2	1	0
TP53	TCGA.06.0119	5	237	0.4613	0
TRPV6	TCGA.06.0119	1	5	0.1094	1
WNT2	TCGA.06.0119	0	4	1	0
ABCB1	TCGA.06.0122	0	2	1	0
ABCC9	TCGA.06.0122	0	5	1	0
ATRX	TCGA.06.0122	0	12	1	0
BRAF	TCGA.06.0122	1	17	0.2692	0
CALCR	TCGA.06.0122	0	5	1	0
CARD6	TCGA.06.0122	0	2	1	0
CD3EAP	TCGA.06.0122	0	5	1	0
CDH18	TCGA.06.0122	0	3	1	0
CDH9	TCGA.06.0122	0	6	1	0
CDX4	TCGA.06.0122	0	1	1	0
COL1A2	TCGA.06.0122	0	19	1	0
DRD5	TCGA.06.0122	0	5	1	0
DYNC1I1	TCGA.06.0122	0	5	1	0
EGFR	TCGA.06.0122	1	137	0.9148	0
FGA	TCGA.06.0122	0	14	1	0
GABRA1	TCGA.06.0122	1	4	0.0871	0
GABRB2	TCGA.06.0122	0	4	1	0
IDH1	TCGA.06.0122	0	2	1	0
IL18RAP	TCGA.06.0122	0	2	1	0
KEL	TCGA.06.0122	0	5	1	0
LUM	TCGA.06.0122	0	4	1	0
LZTR1	TCGA.06.0122	0	1	1	0
MMP13	TCGA.06.0122	2	8	0.012	0
NF1	TCGA.06.0122	2	7	0.009	0
PARD6B	TCGA.06.0122	0	15	1	0
PDGFRA	TCGA.06.0122	0	23	1	0
PIK3CA	TCGA.06.0122	2	19	0.0507	0
PIK3R1	TCGA.06.0122	3	125	0.3887	0
PTEN	TCGA.06.0122	3	21	0.0073	1
QKI	TCGA.06.0122	0	20	1	0
RB1	TCGA.06.0122	5	123	0.0698	1
RPL5	TCGA.06.0122	1	15	0.2416	1
SEMA3C	TCGA.06.0122	0	2	1	0
SEMG1	TCGA.06.0122	0	6	1	0
SLC26A3	TCGA.06.0122	0	1	1	0
SPTA1	TCGA.06.0122	0	11	1	0
STAG2	TCGA.06.0122	0	2	1	0
TP53	TCGA.06.0122	3	237	0.8061	0
TRPV6	TCGA.06.0122	0	5	1	0
WNT2	TCGA.06.0122	0	4	1	0
ABCB1	TCGA.06.0124	0	2	1	0
ABCC9	TCGA.06.0124	0	5	1	0
ATRX	TCGA.06.0124	4	12	0.0006	0
BRAF	TCGA.06.0124	3	17	0.0102	1
CALCR	TCGA.06.0124	0	5	1	0
CARD6	TCGA.06.0124	0	2	1	0
CD3EAP	TCGA.06.0124	0	5	1	0
CDH18	TCGA.06.0124	0	3	1	0
CDH9	TCGA.06.0124	0	6	1	0
CDX4	TCGA.06.0124	0	1	1	0
COL1A2	TCGA.06.0124	0	19	1	0
DRD5	TCGA.06.0124	0	5	1	0
DYNC1I1	TCGA.06.0124	0	5	1	0
EGFR	TCGA.06.0124	3	137	0.6788	0
FGA	TCGA.06.0124	1	14	0.3204	0
GABRA1	TCGA.06.0124	1	4	0.117	0
GABRB2	TCGA.06.0124	0	4	1	0
IDH1	TCGA.06.0124	0	2	1	0
IL18RAP	TCGA.06.0124	0	2	1	0
KEL	TCGA.06.0124	1	5	0.1472	1
LUM	TCGA.06.0124	0	4	1	0
LZTR1	TCGA.06.0124	0	1	1	0
MMP13	TCGA.06.0124	0	8	1	0
NF1	TCGA.06.0124	2	7	0.0169	1
PARD6B	TCGA.06.0124	0	15	1	0
PDGFRA	TCGA.06.0124	0	23	1	0
PIK3CA	TCGA.06.0124	1	19	0.3961	0
PIK3R1	TCGA.06.0124	4	125	0.4004	0
PTEN	TCGA.06.0124	2	21	0.1047	1
QKI	TCGA.06.0124	2	20	0.0971	1
RB1	TCGA.06.0124	4	123	0.3794	0
RPL5	TCGA.06.0124	0	15	1	0
SEMA3C	TCGA.06.0124	0	2	1	0
SEMG1	TCGA.06.0124	0	6	1	0
SLC26A3	TCGA.06.0124	0	1	1	0
SPTA1	TCGA.06.0124	0	11	1	0
STAG2	TCGA.06.0124	0	2	1	0
TP53	TCGA.06.0124	6	237	0.5584	0
TRPV6	TCGA.06.0124	1	5	0.1436	1
WNT2	TCGA.06.0124	0	4	1	0
ABCB1	TCGA.06.0126	0	2	1	0
ABCC9	TCGA.06.0126	0	5	1	0
ATRX	TCGA.06.0126	3	12	0.0036	0
BRAF	TCGA.06.0126	1	17	0.3249	1
CALCR	TCGA.06.0126	0	5	1	0
CARD6	TCGA.06.0126	0	2	1	0
CD3EAP	TCGA.06.0126	1	5	0.1241	0
CDH18	TCGA.06.0126	0	3	1	0
CDH9	TCGA.06.0126	0	6	1	0
CDX4	TCGA.06.0126	0	1	1	0
COL1A2	TCGA.06.0126	2	19	0.0698	1
DRD5	TCGA.06.0126	0	5	1	0
DYNC1I1	TCGA.06.0126	0	5	1	0
EGFR	TCGA.06.0126	5	137	0.196	0
FGA	TCGA.06.0126	1	14	0.2894	0
GABRA1	TCGA.06.0126	0	4	1	0
GABRB2	TCGA.06.0126	0	4	1	0
IDH1	TCGA.06.0126	0	2	1	0
IL18RAP	TCGA.06.0126	0	2	1	0
KEL	TCGA.06.0126	1	5	0.1194	1
LUM	TCGA.06.0126	2	4	0.0055	1
LZTR1	TCGA.06.0126	0	1	1	0
MMP13	TCGA.06.0126	0	8	1	0
NF1	TCGA.06.0126	0	7	1	0
PARD6B	TCGA.06.0126	0	15	1	0
PDGFRA	TCGA.06.0126	0	23	1	0
PIK3CA	TCGA.06.0126	0	19	1	0
PIK3R1	TCGA.06.0126	3	125	0.5191	0
PTEN	TCGA.06.0126	2	21	0.0865	1
QKI	TCGA.06.0126	0	20	1	0
RB1	TCGA.06.0126	3	123	0.5186	0
RPL5	TCGA.06.0126	1	15	0.2961	0
SEMA3C	TCGA.06.0126	0	2	1	0
SEMG1	TCGA.06.0126	0	6	1	0
SLC26A3	TCGA.06.0126	0	1	1	0
SPTA1	TCGA.06.0126	2	11	0.03	0
STAG2	TCGA.06.0126	0	2	1	0
TP53	TCGA.06.0126	10	237	0.0408	0
TRPV6	TCGA.06.0126	1	5	0.1218	1
WNT2	TCGA.06.0126	1	4	0.1033	0
ABCB1	TCGA.06.0128	0	2	1	0
ABCC9	TCGA.06.0128	0	5	1	0
ATRX	TCGA.06.0128	4	12	0.0264	0
BRAF	TCGA.06.0128	4	17	0.0629	1
CALCR	TCGA.06.0128	1	5	0.3912	0
CARD6	TCGA.06.0128	0	2	1	0
CD3EAP	TCGA.06.0128	1	5	0.3951	0
CDH18	TCGA.06.0128	0	3	1	0
CDH9	TCGA.06.0128	1	6	0.4467	0
CDX4	TCGA.06.0128	0	1	1	0
COL1A2	TCGA.06.0128	1	19	0.8159	0
DRD5	TCGA.06.0128	1	5	0.3974	0
DYNC1I1	TCGA.06.0128	0	5	1	0
EGFR	TCGA.06.0128	14	137	0.2818	0
FGA	TCGA.06.0128	3	14	0.1398	0
GABRA1	TCGA.06.0128	3	4	0.0099	1
GABRB2	TCGA.06.0128	1	4	0.3412	1
IDH1	TCGA.06.0128	1	2	0.2237	1
IL18RAP	TCGA.06.0128	0	2	1	0
KEL	TCGA.06.0128	1	5	0.4068	1
LUM	TCGA.06.0128	0	4	1	0
LZTR1	TCGA.06.0128	0	1	1	0
MMP13	TCGA.06.0128	1	8	0.5307	0
NF1	TCGA.06.0128	1	7	0.4836	0
PARD6B	TCGA.06.0128	2	15	0.3923	0
PDGFRA	TCGA.06.0128	0	23	1	0
PIK3CA	TCGA.06.0128	3	19	0.24	0
PIK3R1	TCGA.06.0128	15	125	0.1156	0
PTEN	TCGA.06.0128	5	21	0.0415	1
QKI	TCGA.06.0128	2	20	0.5308	0
RB1	TCGA.06.0128	17	123	0.0364	1
RPL5	TCGA.06.0128	3	15	0.1523	1
SEMA3C	TCGA.06.0128	0	2	1	0
SEMG1	TCGA.06.0128	0	6	1	0
SLC26A3	TCGA.06.0128	0	1	1	0
SPTA1	TCGA.06.0128	4	11	0.0197	0
STAG2	TCGA.06.0128	0	2	1	0
TP53	TCGA.06.0128	28	237	0.0532	1
TRPV6	TCGA.06.0128	2	5	0.0942	1
WNT2	TCGA.06.0128	1	4	0.3368	0
ABCB1	TCGA.06.0129	0	2	1	0
ABCC9	TCGA.06.0129	0	5	1	0
ATRX	TCGA.06.0129	1	12	0.3557	0
BRAF	TCGA.06.0129	3	17	0.0225	0
CALCR	TCGA.06.0129	1	5	0.1806	0
CARD6	TCGA.06.0129	0	2	1	0
CD3EAP	TCGA.06.0129	0	5	1	0
CDH18	TCGA.06.0129	0	3	1	0
CDH9	TCGA.06.0129	0	6	1	0
CDX4	TCGA.06.0129	0	1	1	0
COL1A2	TCGA.06.0129	0	19	1	0
DRD5	TCGA.06.0129	0	5	1	0
DYNC1I1	TCGA.06.0129	1	5	0.1796	1
EGFR	TCGA.06.0129	3	137	0.8358	0
FGA	TCGA.06.0129	2	14	0.0887	0
GABRA1	TCGA.06.0129	1	4	0.1572	0
GABRB2	TCGA.06.0129	0	4	1	0
IDH1	TCGA.06.0129	1	2	0.0875	1
IL18RAP	TCGA.06.0129	0	2	1	0
KEL	TCGA.06.0129	0	5	1	0
LUM	TCGA.06.0129	0	4	1	0
LZTR1	TCGA.06.0129	0	1	1	0
MMP13	TCGA.06.0129	0	8	1	0
NF1	TCGA.06.0129	1	7	0.2402	0
PARD6B	TCGA.06.0129	2	15	0.0976	0
PDGFRA	TCGA.06.0129	1	23	0.5501	0
PIK3CA	TCGA.06.0129	3	19	0.0313	0
PIK3R1	TCGA.06.0129	8	125	0.0568	1
PTEN	TCGA.06.0129	2	21	0.1644	1
QKI	TCGA.06.0129	1	20	0.511	0
RB1	TCGA.06.0129	10	123	0.01	0
RPL5	TCGA.06.0129	0	15	1	0
SEMA3C	TCGA.06.0129	0	2	1	0
SEMG1	TCGA.06.0129	0	6	1	0
SLC26A3	TCGA.06.0129	0	1	1	0
SPTA1	TCGA.06.0129	2	11	0.0621	0
STAG2	TCGA.06.0129	0	2	1	0
TP53	TCGA.06.0129	10	237	0.2716	0
TRPV6	TCGA.06.0129	1	5	0.1886	0
WNT2	TCGA.06.0129	0	4	1	0
ABCB1	TCGA.06.0130	0	2	1	0
ABCC9	TCGA.06.0130	0	5	1	0
ATRX	TCGA.06.0130	4	12	0.0063	0
BRAF	TCGA.06.0130	3	17	0.077	1
CALCR	TCGA.06.0130	1	5	0.2716	0
CARD6	TCGA.06.0130	0	2	1	0
CD3EAP	TCGA.06.0130	1	5	0.2866	0
CDH18	TCGA.06.0130	0	3	1	0
CDH9	TCGA.06.0130	0	6	1	0
CDX4	TCGA.06.0130	0	1	1	0
COL1A2	TCGA.06.0130	1	19	0.6681	0
DRD5	TCGA.06.0130	0	5	1	0
DYNC1I1	TCGA.06.0130	0	5	1	0
EGFR	TCGA.06.0130	9	137	0.3621	0
FGA	TCGA.06.0130	3	14	0.0485	0
GABRA1	TCGA.06.0130	0	4	1	0
GABRB2	TCGA.06.0130	0	4	1	0
IDH1	TCGA.06.0130	0	2	1	0
IL18RAP	TCGA.06.0130	0	2	1	0
KEL	TCGA.06.0130	1	5	0.2864	1
LUM	TCGA.06.0130	0	4	1	0
LZTR1	TCGA.06.0130	0	1	1	0
MMP13	TCGA.06.0130	1	8	0.3865	0
NF1	TCGA.06.0130	2	7	0.077	1
PARD6B	TCGA.06.0130	2	15	0.2203	0
PDGFRA	TCGA.06.0130	1	23	0.7293	1
PIK3CA	TCGA.06.0130	1	19	0.6666	0
PIK3R1	TCGA.06.0130	15	125	0.0047	0
PTEN	TCGA.06.0130	4	21	0.0353	1
QKI	TCGA.06.0130	2	20	0.321	1
RB1	TCGA.06.0130	15	123	0.0043	1
RPL5	TCGA.06.0130	2	15	0.2132	1
SEMA3C	TCGA.06.0130	0	2	1	0
SEMG1	TCGA.06.0130	0	6	1	0
SLC26A3	TCGA.06.0130	0	1	1	0
SPTA1	TCGA.06.0130	4	11	0.0041	0
STAG2	TCGA.06.0130	0	2	1	0
TP53	TCGA.06.0130	23	237	0.0075	1
TRPV6	TCGA.06.0130	2	5	0.0434	1
WNT2	TCGA.06.0130	1	4	0.2345	0
ABCB1	TCGA.06.0132	0	2	1	0
ABCC9	TCGA.06.0132	0	5	1	0
ATRX	TCGA.06.0132	3	12	0.0024	0
BRAF	TCGA.06.0132	1	17	0.3096	1
CALCR	TCGA.06.0132	0	5	1	0
CARD6	TCGA.06.0132	0	2	1	0
CD3EAP	TCGA.06.0132	0	5	1	0
CDH18	TCGA.06.0132	0	3	1	0
CDH9	TCGA.06.0132	1	6	0.1325	0
CDX4	TCGA.06.0132	0	1	1	0
COL1A2	TCGA.06.0132	0	19	1	0
DRD5	TCGA.06.0132	0	5	1	0
DYNC1I1	TCGA.06.0132	0	5	1	0
EGFR	TCGA.06.0132	2	137	0.7704	0
FGA	TCGA.06.0132	0	14	1	0
GABRA1	TCGA.06.0132	0	4	1	0
GABRB2	TCGA.06.0132	0	4	1	0
IDH1	TCGA.06.0132	0	2	1	0
IL18RAP	TCGA.06.0132	0	2	1	0
KEL	TCGA.06.0132	1	5	0.1135	1
LUM	TCGA.06.0132	0	4	1	0
LZTR1	TCGA.06.0132	0	1	1	0
MMP13	TCGA.06.0132	0	8	1	0
NF1	TCGA.06.0132	0	7	1	0
PARD6B	TCGA.06.0132	0	15	1	0
PDGFRA	TCGA.06.0132	0	23	1	0
PIK3CA	TCGA.06.0132	0	19	1	0
PIK3R1	TCGA.06.0132	2	125	0.7257	0
PTEN	TCGA.06.0132	1	21	0.3578	1
QKI	TCGA.06.0132	0	20	1	0
RB1	TCGA.06.0132	2	123	0.7169	0
RPL5	TCGA.06.0132	0	15	1	0
SEMA3C	TCGA.06.0132	0	2	1	0
SEMG1	TCGA.06.0132	0	6	1	0
SLC26A3	TCGA.06.0132	0	1	1	0
SPTA1	TCGA.06.0132	0	11	1	0
STAG2	TCGA.06.0132	0	2	1	0
TP53	TCGA.06.0132	7	237	0.2127	0
TRPV6	TCGA.06.0132	1	5	0.1096	1
WNT2	TCGA.06.0132	0	4	1	0
ABCB1	TCGA.06.0137	0	2	1	0
ABCC9	TCGA.06.0137	0	5	1	0
ATRX	TCGA.06.0137	3	12	0.001	0
BRAF	TCGA.06.0137	1	17	0.2785	1
CALCR	TCGA.06.0137	0	5	1	0
CARD6	TCGA.06.0137	0	2	1	0
CD3EAP	TCGA.06.0137	0	5	1	0
CDH18	TCGA.06.0137	0	3	1	0
CDH9	TCGA.06.0137	0	6	1	0
CDX4	TCGA.06.0137	0	1	1	0
COL1A2	TCGA.06.0137	1	19	0.298	0
DRD5	TCGA.06.0137	0	5	1	0
DYNC1I1	TCGA.06.0137	0	5	1	0
EGFR	TCGA.06.0137	4	137	0.2363	0
FGA	TCGA.06.0137	0	14	1	0
GABRA1	TCGA.06.0137	0	4	1	0
GABRB2	TCGA.06.0137	0	4	1	0
IDH1	TCGA.06.0137	0	2	1	0
IL18RAP	TCGA.06.0137	0	2	1	0
KEL	TCGA.06.0137	1	5	0.1031	1
LUM	TCGA.06.0137	0	4	1	0
LZTR1	TCGA.06.0137	0	1	1	0
MMP13	TCGA.06.0137	0	8	1	0
NF1	TCGA.06.0137	0	7	1	0
PARD6B	TCGA.06.0137	0	15	1	0
PDGFRA	TCGA.06.0137	0	23	1	0
PIK3CA	TCGA.06.0137	0	19	1	0
PIK3R1	TCGA.06.0137	2	125	0.6564	0
PTEN	TCGA.06.0137	1	21	0.3281	1
QKI	TCGA.06.0137	0	20	1	0
RB1	TCGA.06.0137	2	123	0.6397	0
RPL5	TCGA.06.0137	0	15	1	0
SEMA3C	TCGA.06.0137	0	2	1	0
SEMG1	TCGA.06.0137	0	6	1	0
SLC26A3	TCGA.06.0137	0	1	1	0
SPTA1	TCGA.06.0137	0	11	1	0
STAG2	TCGA.06.0137	0	2	1	0
TP53	TCGA.06.0137	3	237	0.8022	0
TRPV6	TCGA.06.0137	1	5	0.1014	1
WNT2	TCGA.06.0137	0	4	1	0
ABCB1	TCGA.06.0139	0	2	1	0
ABCC9	TCGA.06.0139	0	5	1	0
ATRX	TCGA.06.0139	3	12	0.0004	0
BRAF	TCGA.06.0139	1	17	0.1756	1
CALCR	TCGA.06.0139	0	5	1	0
CARD6	TCGA.06.0139	0	2	1	0
CD3EAP	TCGA.06.0139	0	5	1	0
CDH18	TCGA.06.0139	0	3	1	0
CDH9	TCGA.06.0139	0	6	1	0
CDX4	TCGA.06.0139	0	1	1	0
COL1A2	TCGA.06.0139	0	19	1	0
DRD5	TCGA.06.0139	0	5	1	0
DYNC1I1	TCGA.06.0139	0	5	1	0
EGFR	TCGA.06.0139	1	137	0.7756	0
FGA	TCGA.06.0139	0	14	1	0
GABRA1	TCGA.06.0139	0	4	1	0
GABRB2	TCGA.06.0139	0	4	1	0
IDH1	TCGA.06.0139	0	2	1	0
IL18RAP	TCGA.06.0139	0	2	1	0
KEL	TCGA.06.0139	1	5	0.061	1
LUM	TCGA.06.0139	0	4	1	0
LZTR1	TCGA.06.0139	0	1	1	0
MMP13	TCGA.06.0139	1	8	0.0923	0
NF1	TCGA.06.0139	0	7	1	0
PARD6B	TCGA.06.0139	0	15	1	0
PDGFRA	TCGA.06.0139	0	23	1	0
PIK3CA	TCGA.06.0139	1	19	0.1942	0
PIK3R1	TCGA.06.0139	2	125	0.3954	0
PTEN	TCGA.06.0139	1	21	0.2116	1
QKI	TCGA.06.0139	0	20	1	0
RB1	TCGA.06.0139	2	123	0.3871	0
RPL5	TCGA.06.0139	0	15	1	0
SEMA3C	TCGA.06.0139	0	2	1	0
SEMG1	TCGA.06.0139	0	6	1	0
SLC26A3	TCGA.06.0139	0	1	1	0
SPTA1	TCGA.06.0139	0	11	1	0
STAG2	TCGA.06.0139	0	2	1	0
TP53	TCGA.06.0139	3	237	0.4697	0
TRPV6	TCGA.06.0139	1	5	0.0678	1
WNT2	TCGA.06.0139	0	4	1	0
ABCB1	TCGA.06.0140	0	2	1	0
ABCC9	TCGA.06.0140	0	5	1	0
ATRX	TCGA.06.0140	3	12	0.0008	0
BRAF	TCGA.06.0140	1	17	0.2224	1
CALCR	TCGA.06.0140	0	5	1	0
CARD6	TCGA.06.0140	0	2	1	0
CD3EAP	TCGA.06.0140	0	5	1	0
CDH18	TCGA.06.0140	0	3	1	0
CDH9	TCGA.06.0140	0	6	1	0
CDX4	TCGA.06.0140	0	1	1	0
COL1A2	TCGA.06.0140	0	19	1	0
DRD5	TCGA.06.0140	0	5	1	0
DYNC1I1	TCGA.06.0140	0	5	1	0
EGFR	TCGA.06.0140	1	137	0.8594	0
FGA	TCGA.06.0140	0	14	1	0
GABRA1	TCGA.06.0140	0	4	1	0
GABRB2	TCGA.06.0140	0	4	1	0
IDH1	TCGA.06.0140	0	2	1	0
IL18RAP	TCGA.06.0140	0	2	1	0
KEL	TCGA.06.0140	1	5	0.0849	1
LUM	TCGA.06.0140	0	4	1	0
LZTR1	TCGA.06.0140	0	1	1	0
MMP13	TCGA.06.0140	0	8	1	0
NF1	TCGA.06.0140	0	7	1	0
PARD6B	TCGA.06.0140	0	15	1	0
PDGFRA	TCGA.06.0140	0	23	1	0
PIK3CA	TCGA.06.0140	1	19	0.2542	0
PIK3R1	TCGA.06.0140	5	125	0.0313	0
PTEN	TCGA.06.0140	1	21	0.2564	1
QKI	TCGA.06.0140	0	20	1	0
RB1	TCGA.06.0140	5	123	0.0348	1
RPL5	TCGA.06.0140	1	15	0.1955	0
SEMA3C	TCGA.06.0140	0	2	1	0
SEMG1	TCGA.06.0140	0	6	1	0
SLC26A3	TCGA.06.0140	0	1	1	0
SPTA1	TCGA.06.0140	0	11	1	0
STAG2	TCGA.06.0140	0	2	1	0
TP53	TCGA.06.0140	4	237	0.4441	0
TRPV6	TCGA.06.0140	1	5	0.0819	1
WNT2	TCGA.06.0140	0	4	1	0
ABCB1	TCGA.06.0145	0	2	1	0
ABCC9	TCGA.06.0145	0	5	1	0
ATRX	TCGA.06.0145	3	12	0.0024	0
BRAF	TCGA.06.0145	1	17	0.3183	1
CALCR	TCGA.06.0145	0	5	1	0
CARD6	TCGA.06.0145	0	2	1	0
CD3EAP	TCGA.06.0145	0	5	1	0
CDH18	TCGA.06.0145	0	3	1	0
CDH9	TCGA.06.0145	0	6	1	0
CDX4	TCGA.06.0145	0	1	1	0
COL1A2	TCGA.06.0145	1	19	0.3356	0
DRD5	TCGA.06.0145	0	5	1	0
DYNC1I1	TCGA.06.0145	0	5	1	0
EGFR	TCGA.06.0145	5	137	0.158	0
FGA	TCGA.06.0145	0	14	1	0
GABRA1	TCGA.06.0145	2	4	0.005	1
GABRB2	TCGA.06.0145	0	4	1	0
IDH1	TCGA.06.0145	0	2	1	0
IL18RAP	TCGA.06.0145	0	2	1	0
KEL	TCGA.06.0145	2	5	0.0073	1
LUM	TCGA.06.0145	1	4	0.1035	1
LZTR1	TCGA.06.0145	0	1	1	0
MMP13	TCGA.06.0145	0	8	1	0
NF1	TCGA.06.0145	0	7	1	0
PARD6B	TCGA.06.0145	0	15	1	0
PDGFRA	TCGA.06.0145	0	23	1	0
PIK3CA	TCGA.06.0145	1	19	0.3469	0
PIK3R1	TCGA.06.0145	1	125	0.9328	0
PTEN	TCGA.06.0145	2	21	0.0773	1
QKI	TCGA.06.0145	0	20	1	0
RB1	TCGA.06.0145	5	123	0.1201	0
RPL5	TCGA.06.0145	0	15	1	0
SEMA3C	TCGA.06.0145	1	2	0.0577	1
SEMG1	TCGA.06.0145	0	6	1	0
SLC26A3	TCGA.06.0145	0	1	1	0
SPTA1	TCGA.06.0145	0	11	1	0
STAG2	TCGA.06.0145	0	2	1	0
TP53	TCGA.06.0145	5	237	0.5547	0
TRPV6	TCGA.06.0145	1	5	0.1175	1
WNT2	TCGA.06.0145	0	4	1	0
ABCB1	TCGA.06.0151	0	2	1	0
ABCC9	TCGA.06.0151	0	5	1	0
ATRX	TCGA.06.0151	4	12	0.0059	0
BRAF	TCGA.06.0151	4	17	0.0149	1
CALCR	TCGA.06.0151	1	5	0.2605	0
CARD6	TCGA.06.0151	0	2	1	0
CD3EAP	TCGA.06.0151	0	5	1	0
CDH18	TCGA.06.0151	0	3	1	0
CDH9	TCGA.06.0151	0	6	1	0
CDX4	TCGA.06.0151	0	1	1	0
COL1A2	TCGA.06.0151	2	19	0.2688	0
DRD5	TCGA.06.0151	1	5	0.2559	0
DYNC1I1	TCGA.06.0151	0	5	1	0
EGFR	TCGA.06.0151	5	137	0.8218	0
FGA	TCGA.06.0151	2	14	0.1742	0
GABRA1	TCGA.06.0151	1	4	0.2229	1
GABRB2	TCGA.06.0151	1	4	0.2309	1
IDH1	TCGA.06.0151	0	2	1	0
IL18RAP	TCGA.06.0151	0	2	1	0
KEL	TCGA.06.0151	1	5	0.2582	1
LUM	TCGA.06.0151	0	4	1	0
LZTR1	TCGA.06.0151	0	1	1	0
MMP13	TCGA.06.0151	1	8	0.357	0
NF1	TCGA.06.0151	1	7	0.331	1
PARD6B	TCGA.06.0151	2	15	0.187	0
PDGFRA	TCGA.06.0151	0	23	1	0
PIK3CA	TCGA.06.0151	1	19	0.6411	0
PIK3R1	TCGA.06.0151	9	125	0.1949	0
PTEN	TCGA.06.0151	3	21	0.1075	1
QKI	TCGA.06.0151	1	20	0.648	0
RB1	TCGA.06.0151	13	123	0.0122	0
RPL5	TCGA.06.0151	2	15	0.2013	0
SEMA3C	TCGA.06.0151	0	2	1	0
SEMG1	TCGA.06.0151	0	6	1	0
SLC26A3	TCGA.06.0151	0	1	1	0
SPTA1	TCGA.06.0151	2	11	0.1209	0
STAG2	TCGA.06.0151	0	2	1	0
TP53	TCGA.06.0151	17	237	0.1011	1
TRPV6	TCGA.06.0151	2	5	0.0374	1
WNT2	TCGA.06.0151	0	4	1	0
ABCB1	TCGA.06.0152	0	2	1	0
ABCC9	TCGA.06.0152	0	5	1	0
ATRX	TCGA.06.0152	3	12	0.0254	0
BRAF	TCGA.06.0152	1	17	0.5827	1
CALCR	TCGA.06.0152	0	5	1	0
CARD6	TCGA.06.0152	0	2	1	0
CD3EAP	TCGA.06.0152	1	5	0.2516	0
CDH18	TCGA.06.0152	0	3	1	0
CDH9	TCGA.06.0152	1	6	0.2864	0
CDX4	TCGA.06.0152	0	1	1	0
COL1A2	TCGA.06.0152	1	19	0.6204	0
DRD5	TCGA.06.0152	0	5	1	0
DYNC1I1	TCGA.06.0152	0	5	1	0
EGFR	TCGA.06.0152	13	137	0.015	0
FGA	TCGA.06.0152	0	14	1	0
GABRA1	TCGA.06.0152	1	4	0.2062	0
GABRB2	TCGA.06.0152	0	4	1	0
IDH1	TCGA.06.0152	0	2	1	0
IL18RAP	TCGA.06.0152	0	2	1	0
KEL	TCGA.06.0152	2	5	0.0361	1
LUM	TCGA.06.0152	0	4	1	0
LZTR1	TCGA.06.0152	0	1	1	0
MMP13	TCGA.06.0152	0	8	1	0
NF1	TCGA.06.0152	1	7	0.3142	1
PARD6B	TCGA.06.0152	0	15	1	0
PDGFRA	TCGA.06.0152	1	23	0.6784	1
PIK3CA	TCGA.06.0152	2	19	0.2539	0
PIK3R1	TCGA.06.0152	10	125	0.0841	0
PTEN	TCGA.06.0152	3	21	0.0907	1
QKI	TCGA.06.0152	1	20	0.6351	0
RB1	TCGA.06.0152	10	123	0.0769	1
RPL5	TCGA.06.0152	3	15	0.0399	1
SEMA3C	TCGA.06.0152	0	2	1	0
SEMG1	TCGA.06.0152	0	6	1	0
SLC26A3	TCGA.06.0152	0	1	1	0
SPTA1	TCGA.06.0152	2	11	0.1037	0
STAG2	TCGA.06.0152	0	2	1	0
TP53	TCGA.06.0152	16	237	0.1128	1
TRPV6	TCGA.06.0152	1	5	0.2492	1
WNT2	TCGA.06.0152	1	4	0.2126	0
ABCB1	TCGA.06.0154	0	2	1	0
ABCC9	TCGA.06.0154	0	5	1	0
ATRX	TCGA.06.0154	3	12	0.0031	0
BRAF	TCGA.06.0154	1	17	0.3106	1
CALCR	TCGA.06.0154	0	5	1	0
CARD6	TCGA.06.0154	0	2	1	0
CD3EAP	TCGA.06.0154	0	5	1	0
CDH18	TCGA.06.0154	0	3	1	0
CDH9	TCGA.06.0154	0	6	1	0
CDX4	TCGA.06.0154	0	1	1	0
COL1A2	TCGA.06.0154	0	19	1	0
DRD5	TCGA.06.0154	0	5	1	0
DYNC1I1	TCGA.06.0154	0	5	1	0
EGFR	TCGA.06.0154	4	137	0.3236	0
FGA	TCGA.06.0154	0	14	1	0
GABRA1	TCGA.06.0154	0	4	1	0
GABRB2	TCGA.06.0154	0	4	1	0
IDH1	TCGA.06.0154	0	2	1	0
IL18RAP	TCGA.06.0154	0	2	1	0
KEL	TCGA.06.0154	1	5	0.1223	1
LUM	TCGA.06.0154	0	4	1	0
LZTR1	TCGA.06.0154	0	1	1	0
MMP13	TCGA.06.0154	0	8	1	0
NF1	TCGA.06.0154	1	7	0.154	0
PARD6B	TCGA.06.0154	0	15	1	0
PDGFRA	TCGA.06.0154	0	23	1	0
PIK3CA	TCGA.06.0154	0	19	1	0
PIK3R1	TCGA.06.0154	2	125	0.7313	0
PTEN	TCGA.06.0154	1	21	0.3784	1
QKI	TCGA.06.0154	1	20	0.3556	1
RB1	TCGA.06.0154	4	123	0.2606	0
RPL5	TCGA.06.0154	0	15	1	0
SEMA3C	TCGA.06.0154	0	2	1	0
SEMG1	TCGA.06.0154	0	6	1	0
SLC26A3	TCGA.06.0154	0	1	1	0
SPTA1	TCGA.06.0154	0	11	1	0
STAG2	TCGA.06.0154	0	2	1	0
TP53	TCGA.06.0154	5	237	0.5519	0
TRPV6	TCGA.06.0154	1	5	0.1139	1
WNT2	TCGA.06.0154	0	4	1	0
ABCB1	TCGA.06.0155	0	2	1	0
ABCC9	TCGA.06.0155	0	5	1	0
ATRX	TCGA.06.0155	3	12	0.002	0
BRAF	TCGA.06.0155	1	17	0.296	1
CALCR	TCGA.06.0155	0	5	1	0
CARD6	TCGA.06.0155	1	2	0.0552	1
CD3EAP	TCGA.06.0155	0	5	1	0
CDH18	TCGA.06.0155	0	3	1	0
CDH9	TCGA.06.0155	0	6	1	0
CDX4	TCGA.06.0155	0	1	1	0
COL1A2	TCGA.06.0155	1	19	0.323	0
DRD5	TCGA.06.0155	0	5	1	0
DYNC1I1	TCGA.06.0155	0	5	1	0
EGFR	TCGA.06.0155	2	137	0.7527	0
FGA	TCGA.06.0155	0	14	1	0
GABRA1	TCGA.06.0155	0	4	1	0
GABRB2	TCGA.06.0155	0	4	1	0
IDH1	TCGA.06.0155	0	2	1	0
IL18RAP	TCGA.06.0155	0	2	1	0
KEL	TCGA.06.0155	1	5	0.1119	1
LUM	TCGA.06.0155	0	4	1	0
LZTR1	TCGA.06.0155	0	1	1	0
MMP13	TCGA.06.0155	0	8	1	0
NF1	TCGA.06.0155	0	7	1	0
PARD6B	TCGA.06.0155	1	15	0.274	0
PDGFRA	TCGA.06.0155	1	23	0.3711	1
PIK3CA	TCGA.06.0155	0	19	1	0
PIK3R1	TCGA.06.0155	4	125	0.2281	0
PTEN	TCGA.06.0155	2	21	0.0651	1
QKI	TCGA.06.0155	2	20	0.0634	1
RB1	TCGA.06.0155	3	123	0.414	0
RPL5	TCGA.06.0155	0	15	1	0
SEMA3C	TCGA.06.0155	0	2	1	0
SEMG1	TCGA.06.0155	0	6	1	0
SLC26A3	TCGA.06.0155	0	1	1	0
SPTA1	TCGA.06.0155	0	11	1	0
STAG2	TCGA.06.0155	0	2	1	0
TP53	TCGA.06.0155	5	237	0.4761	0
TRPV6	TCGA.06.0155	1	5	0.1114	1
WNT2	TCGA.06.0155	0	4	1	0
ABCB1	TCGA.06.0157	0	2	1	0
ABCC9	TCGA.06.0157	0	5	1	0
ATRX	TCGA.06.0157	3	12	0.0009	0
BRAF	TCGA.06.0157	1	17	0.2314	1
CALCR	TCGA.06.0157	0	5	1	0
CARD6	TCGA.06.0157	0	2	1	0
CD3EAP	TCGA.06.0157	0	5	1	0
CDH18	TCGA.06.0157	0	3	1	0
CDH9	TCGA.06.0157	1	6	0.105	0
CDX4	TCGA.06.0157	0	1	1	0
COL1A2	TCGA.06.0157	1	19	0.2653	0
DRD5	TCGA.06.0157	0	5	1	0
DYNC1I1	TCGA.06.0157	0	5	1	0
EGFR	TCGA.06.0157	4	137	0.1542	1
FGA	TCGA.06.0157	0	14	1	0
GABRA1	TCGA.06.0157	0	4	1	0
GABRB2	TCGA.06.0157	0	4	1	0
IDH1	TCGA.06.0157	0	2	1	0
IL18RAP	TCGA.06.0157	0	2	1	0
KEL	TCGA.06.0157	2	5	0.0041	1
LUM	TCGA.06.0157	0	4	1	0
LZTR1	TCGA.06.0157	0	1	1	0
MMP13	TCGA.06.0157	0	8	1	0
NF1	TCGA.06.0157	0	7	1	0
PARD6B	TCGA.06.0157	0	15	1	0
PDGFRA	TCGA.06.0157	0	23	1	0
PIK3CA	TCGA.06.0157	0	19	1	0
PIK3R1	TCGA.06.0157	2	125	0.5673	0
PTEN	TCGA.06.0157	2	21	0.043	1
QKI	TCGA.06.0157	0	20	1	0
RB1	TCGA.06.0157	5	123	0.0435	0
RPL5	TCGA.06.0157	0	15	1	0
SEMA3C	TCGA.06.0157	0	2	1	0
SEMG1	TCGA.06.0157	0	6	1	0
SLC26A3	TCGA.06.0157	0	1	1	0
SPTA1	TCGA.06.0157	1	11	0.1748	1
STAG2	TCGA.06.0157	0	2	1	0
TP53	TCGA.06.0157	5	237	0.2827	0
TRPV6	TCGA.06.0157	1	5	0.0922	1
WNT2	TCGA.06.0157	0	4	1	0
ABCB1	TCGA.06.0158	0	2	1	0
ABCC9	TCGA.06.0158	0	5	1	0
ATRX	TCGA.06.0158	0	12	1	0
BRAF	TCGA.06.0158	0	17	1	0
CALCR	TCGA.06.0158	0	5	1	0
CARD6	TCGA.06.0158	0	2	1	0
CD3EAP	TCGA.06.0158	0	5	1	0
CDH18	TCGA.06.0158	0	3	1	0
CDH9	TCGA.06.0158	0	6	1	0
CDX4	TCGA.06.0158	0	1	1	0
COL1A2	TCGA.06.0158	0	19	1	0
DRD5	TCGA.06.0158	0	5	1	0
DYNC1I1	TCGA.06.0158	0	5	1	0
EGFR	TCGA.06.0158	3	137	0.0943	0
FGA	TCGA.06.0158	0	14	1	0
GABRA1	TCGA.06.0158	0	4	1	0
GABRB2	TCGA.06.0158	0	4	1	0
IDH1	TCGA.06.0158	0	2	1	0
IL18RAP	TCGA.06.0158	0	2	1	0
KEL	TCGA.06.0158	0	5	1	0
LUM	TCGA.06.0158	0	4	1	0
LZTR1	TCGA.06.0158	0	1	1	0
MMP13	TCGA.06.0158	0	8	1	0
NF1	TCGA.06.0158	0	7	1	0
PARD6B	TCGA.06.0158	0	15	1	0
PDGFRA	TCGA.06.0158	0	23	1	0
PIK3CA	TCGA.06.0158	1	19	0.1434	0
PIK3R1	TCGA.06.0158	2	125	0.264	0
PTEN	TCGA.06.0158	2	21	0.0133	1
QKI	TCGA.06.0158	0	20	1	0
RB1	TCGA.06.0158	2	123	0.2513	1
RPL5	TCGA.06.0158	0	15	1	0
SEMA3C	TCGA.06.0158	0	2	1	0
SEMG1	TCGA.06.0158	1	6	0.052	1
SLC26A3	TCGA.06.0158	0	1	1	0
SPTA1	TCGA.06.0158	0	11	1	0
STAG2	TCGA.06.0158	0	2	1	0
TP53	TCGA.06.0158	2	237	0.5668	0
TRPV6	TCGA.06.0158	0	5	1	0
WNT2	TCGA.06.0158	0	4	1	0
ABCB1	TCGA.06.0166	0	2	1	0
ABCC9	TCGA.06.0166	0	5	1	0
ATRX	TCGA.06.0166	4	12	0.0289	0
BRAF	TCGA.06.0166	4	17	0.0757	1
CALCR	TCGA.06.0166	1	5	0.4129	0
CARD6	TCGA.06.0166	0	2	1	0
CD3EAP	TCGA.06.0166	1	5	0.4145	0
CDH18	TCGA.06.0166	0	3	1	0
CDH9	TCGA.06.0166	2	6	0.1287	0
CDX4	TCGA.06.0166	0	1	1	0
COL1A2	TCGA.06.0166	1	19	0.8307	0
DRD5	TCGA.06.0166	0	5	1	0
DYNC1I1	TCGA.06.0166	1	5	0.4088	1
EGFR	TCGA.06.0166	17	137	0.1175	0
FGA	TCGA.06.0166	3	14	0.1494	0
GABRA1	TCGA.06.0166	2	4	0.071	0
GABRB2	TCGA.06.0166	0	4	1	0
IDH1	TCGA.06.0166	0	2	1	0
IL18RAP	TCGA.06.0166	0	2	1	0
KEL	TCGA.06.0166	1	5	0.4163	1
LUM	TCGA.06.0166	0	4	1	0
LZTR1	TCGA.06.0166	0	1	1	0
MMP13	TCGA.06.0166	1	8	0.5499	0
NF1	TCGA.06.0166	3	7	0.0387	1
PARD6B	TCGA.06.0166	2	15	0.4162	0
PDGFRA	TCGA.06.0166	1	23	0.8785	1
PIK3CA	TCGA.06.0166	3	19	0.2636	0
PIK3R1	TCGA.06.0166	18	125	0.0389	0
PTEN	TCGA.06.0166	5	21	0.0446	1
QKI	TCGA.06.0166	3	20	0.2854	1
RB1	TCGA.06.0166	17	123	0.0542	1
RPL5	TCGA.06.0166	1	15	0.7627	0
SEMA3C	TCGA.06.0166	0	2	1	0
SEMG1	TCGA.06.0166	0	6	1	0
SLC26A3	TCGA.06.0166	0	1	1	0
SPTA1	TCGA.06.0166	4	11	0.0213	0
STAG2	TCGA.06.0166	0	2	1	0
TP53	TCGA.06.0166	29	237	0.0597	1
TRPV6	TCGA.06.0166	2	5	0.0997	1
WNT2	TCGA.06.0166	1	4	0.3525	0
ABCB1	TCGA.06.0168	0	2	1	0
ABCC9	TCGA.06.0168	0	5	1	0
ATRX	TCGA.06.0168	3	12	0.0075	0
BRAF	TCGA.06.0168	1	17	0.4157	1
CALCR	TCGA.06.0168	1	5	0.1623	0
CARD6	TCGA.06.0168	0	2	1	0
CD3EAP	TCGA.06.0168	1	5	0.1605	0
CDH18	TCGA.06.0168	0	3	1	0
CDH9	TCGA.06.0168	1	6	0.1825	0
CDX4	TCGA.06.0168	0	1	1	0
COL1A2	TCGA.06.0168	0	19	1	0
DRD5	TCGA.06.0168	0	5	1	0
DYNC1I1	TCGA.06.0168	0	5	1	0
EGFR	TCGA.06.0168	6	137	0.2273	0
FGA	TCGA.06.0168	0	14	1	0
GABRA1	TCGA.06.0168	0	4	1	0
GABRB2	TCGA.06.0168	0	4	1	0
IDH1	TCGA.06.0168	0	2	1	0
IL18RAP	TCGA.06.0168	0	2	1	0
KEL	TCGA.06.0168	1	5	0.1628	1
LUM	TCGA.06.0168	0	4	1	0
LZTR1	TCGA.06.0168	0	1	1	0
MMP13	TCGA.06.0168	0	8	1	0
NF1	TCGA.06.0168	0	7	1	0
PARD6B	TCGA.06.0168	0	15	1	0
PDGFRA	TCGA.06.0168	0	23	1	0
PIK3CA	TCGA.06.0168	1	19	0.4412	0
PIK3R1	TCGA.06.0168	3	125	0.7229	0
PTEN	TCGA.06.0168	1	21	0.4864	1
QKI	TCGA.06.0168	0	20	1	0
RB1	TCGA.06.0168	6	123	0.1618	0
RPL5	TCGA.06.0168	2	15	0.0844	1
SEMA3C	TCGA.06.0168	0	2	1	0
SEMG1	TCGA.06.0168	0	6	1	0
SLC26A3	TCGA.06.0168	0	1	1	0
SPTA1	TCGA.06.0168	2	11	0.0496	0
STAG2	TCGA.06.0168	0	2	1	0
TP53	TCGA.06.0168	16	237	0.0025	0
TRPV6	TCGA.06.0168	1	5	0.1634	1
WNT2	TCGA.06.0168	1	4	0.1428	0
ABCB1	TCGA.06.0169	0	2	1	0
ABCC9	TCGA.06.0169	0	5	1	0
ATRX	TCGA.06.0169	3	12	0.0008	0
BRAF	TCGA.06.0169	1	17	0.219	1
CALCR	TCGA.06.0169	0	5	1	0
CARD6	TCGA.06.0169	0	2	1	0
CD3EAP	TCGA.06.0169	0	5	1	0
CDH18	TCGA.06.0169	0	3	1	0
CDH9	TCGA.06.0169	0	6	1	0
CDX4	TCGA.06.0169	0	1	1	0
COL1A2	TCGA.06.0169	0	19	1	0
DRD5	TCGA.06.0169	0	5	1	0
DYNC1I1	TCGA.06.0169	0	5	1	0
EGFR	TCGA.06.0169	3	137	0.2967	0
FGA	TCGA.06.0169	0	14	1	0
GABRA1	TCGA.06.0169	0	4	1	0
GABRB2	TCGA.06.0169	0	4	1	0
IDH1	TCGA.06.0169	0	2	1	0
IL18RAP	TCGA.06.0169	0	2	1	0
KEL	TCGA.06.0169	1	5	0.0786	1
LUM	TCGA.06.0169	0	4	1	0
LZTR1	TCGA.06.0169	0	1	1	0
MMP13	TCGA.06.0169	1	8	0.1236	0
NF1	TCGA.06.0169	0	7	1	0
PARD6B	TCGA.06.0169	1	15	0.191	0
PDGFRA	TCGA.06.0169	0	23	1	0
PIK3CA	TCGA.06.0169	0	19	1	0
PIK3R1	TCGA.06.0169	1	125	0.8261	0
PTEN	TCGA.06.0169	1	21	0.2629	1
QKI	TCGA.06.0169	0	20	1	0
RB1	TCGA.06.0169	2	123	0.5122	0
RPL5	TCGA.06.0169	1	15	0.2025	1
SEMA3C	TCGA.06.0169	0	2	1	0
SEMG1	TCGA.06.0169	0	6	1	0
SLC26A3	TCGA.06.0169	0	1	1	0
SPTA1	TCGA.06.0169	0	11	1	0
STAG2	TCGA.06.0169	0	2	1	0
TP53	TCGA.06.0169	3	237	0.6463	0
TRPV6	TCGA.06.0169	1	5	0.0822	1
WNT2	TCGA.06.0169	0	4	1	0
ABCB1	TCGA.06.0171	0	2	1	0
ABCC9	TCGA.06.0171	0	5	1	0
ATRX	TCGA.06.0171	3	12	0.0172	0
BRAF	TCGA.06.0171	2	17	0.1788	1
CALCR	TCGA.06.0171	1	5	0.229	0
CARD6	TCGA.06.0171	0	2	1	0
CD3EAP	TCGA.06.0171	0	5	1	0
CDH18	TCGA.06.0171	0	3	1	0
CDH9	TCGA.06.0171	1	6	0.2551	0
CDX4	TCGA.06.0171	0	1	1	0
COL1A2	TCGA.06.0171	0	19	1	0
DRD5	TCGA.06.0171	0	5	1	0
DYNC1I1	TCGA.06.0171	0	5	1	0
EGFR	TCGA.06.0171	5	137	0.7062	0
FGA	TCGA.06.0171	1	14	0.4707	0
GABRA1	TCGA.06.0171	0	4	1	0
GABRB2	TCGA.06.0171	0	4	1	0
IDH1	TCGA.06.0171	0	2	1	0
IL18RAP	TCGA.06.0171	0	2	1	0
KEL	TCGA.06.0171	1	5	0.2249	1
LUM	TCGA.06.0171	0	4	1	0
LZTR1	TCGA.06.0171	0	1	1	0
MMP13	TCGA.06.0171	0	8	1	0
NF1	TCGA.06.0171	1	7	0.2871	0
PARD6B	TCGA.06.0171	2	15	0.1467	0
PDGFRA	TCGA.06.0171	2	23	0.2808	1
PIK3CA	TCGA.06.0171	1	19	0.5867	1
PIK3R1	TCGA.06.0171	9	125	0.0951	0
PTEN	TCGA.06.0171	2	21	0.2484	1
QKI	TCGA.06.0171	0	20	1	0
RB1	TCGA.06.0171	10	123	0.0437	0
RPL5	TCGA.06.0171	0	15	1	0
SEMA3C	TCGA.06.0171	0	2	1	0
SEMG1	TCGA.06.0171	0	6	1	0
SLC26A3	TCGA.06.0171	0	1	1	0
SPTA1	TCGA.06.0171	2	11	0.0939	0
STAG2	TCGA.06.0171	0	2	1	0
TP53	TCGA.06.0171	15	237	0.0944	0
TRPV6	TCGA.06.0171	3	5	0.002	1
WNT2	TCGA.06.0171	0	4	1	0
ABCB1	TCGA.06.0173	0	2	1	0
ABCC9	TCGA.06.0173	0	5	1	0
ATRX	TCGA.06.0173	4	12	0.0001	0
BRAF	TCGA.06.0173	1	17	0.3012	1
CALCR	TCGA.06.0173	0	5	1	0
CARD6	TCGA.06.0173	0	2	1	0
CD3EAP	TCGA.06.0173	0	5	1	0
CDH18	TCGA.06.0173	1	3	0.0718	0
CDH9	TCGA.06.0173	1	6	0.1205	1
CDX4	TCGA.06.0173	1	1	0.04	1
COL1A2	TCGA.06.0173	1	19	0.3141	0
DRD5	TCGA.06.0173	0	5	1	0
DYNC1I1	TCGA.06.0173	0	5	1	0
EGFR	TCGA.06.0173	4	137	0.2776	0
FGA	TCGA.06.0173	0	14	1	0
GABRA1	TCGA.06.0173	0	4	1	0
GABRB2	TCGA.06.0173	0	4	1	0
IDH1	TCGA.06.0173	0	2	1	0
IL18RAP	TCGA.06.0173	0	2	1	0
KEL	TCGA.06.0173	1	5	0.1101	1
LUM	TCGA.06.0173	0	4	1	0
LZTR1	TCGA.06.0173	0	1	1	0
MMP13	TCGA.06.0173	0	8	1	0
NF1	TCGA.06.0173	1	7	0.1416	1
PARD6B	TCGA.06.0173	1	15	0.2739	1
PDGFRA	TCGA.06.0173	1	23	0.3712	1
PIK3CA	TCGA.06.0173	1	19	0.3223	0
PIK3R1	TCGA.06.0173	4	125	0.235	0
PTEN	TCGA.06.0173	2	21	0.0715	1
QKI	TCGA.06.0173	0	20	1	0
RB1	TCGA.06.0173	7	123	0.0134	0
RPL5	TCGA.06.0173	1	15	0.2658	0
SEMA3C	TCGA.06.0173	0	2	1	0
SEMG1	TCGA.06.0173	0	6	1	0
SLC26A3	TCGA.06.0173	0	1	1	0
SPTA1	TCGA.06.0173	0	11	1	0
STAG2	TCGA.06.0173	0	2	1	0
TP53	TCGA.06.0173	6	237	0.3257	1
TRPV6	TCGA.06.0173	1	5	0.1039	1
WNT2	TCGA.06.0173	0	4	1	0
ABCB1	TCGA.06.0178	0	2	1	0
ABCC9	TCGA.06.0178	0	5	1	0
ATRX	TCGA.06.0178	0	12	1	0
BRAF	TCGA.06.0178	0	17	1	0
CALCR	TCGA.06.0178	0	5	1	0
CARD6	TCGA.06.0178	0	2	1	0
CD3EAP	TCGA.06.0178	0	5	1	0
CDH18	TCGA.06.0178	0	3	1	0
CDH9	TCGA.06.0178	0	6	1	0
CDX4	TCGA.06.0178	0	1	1	0
COL1A2	TCGA.06.0178	0	19	1	0
DRD5	TCGA.06.0178	0	5	1	0
DYNC1I1	TCGA.06.0178	0	5	1	0
EGFR	TCGA.06.0178	0	137	1	0
FGA	TCGA.06.0178	0	14	1	0
GABRA1	TCGA.06.0178	0	4	1	0
GABRB2	TCGA.06.0178	0	4	1	0
IDH1	TCGA.06.0178	0	2	1	0
IL18RAP	TCGA.06.0178	0	2	1	0
KEL	TCGA.06.0178	0	5	1	0
LUM	TCGA.06.0178	0	4	1	0
LZTR1	TCGA.06.0178	0	1	1	0
MMP13	TCGA.06.0178	0	8	1	0
NF1	TCGA.06.0178	0	7	1	0
PARD6B	TCGA.06.0178	0	15	1	0
PDGFRA	TCGA.06.0178	0	23	1	0
PIK3CA	TCGA.06.0178	0	19	1	0
PIK3R1	TCGA.06.0178	1	125	0.0618	0
PTEN	TCGA.06.0178	0	21	1	0
QKI	TCGA.06.0178	0	20	1	0
RB1	TCGA.06.0178	0	123	1	0
RPL5	TCGA.06.0178	0	15	1	0
SEMA3C	TCGA.06.0178	0	2	1	0
SEMG1	TCGA.06.0178	0	6	1	0
SLC26A3	TCGA.06.0178	0	1	1	0
SPTA1	TCGA.06.0178	0	11	1	0
STAG2	TCGA.06.0178	0	2	1	0
TP53	TCGA.06.0178	0	237	1	0
TRPV6	TCGA.06.0178	0	5	1	0
WNT2	TCGA.06.0178	0	4	1	0
ABCB1	TCGA.06.0184	0	2	1	0
ABCC9	TCGA.06.0184	0	5	1	0
ATRX	TCGA.06.0184	1	12	0.3742	0
BRAF	TCGA.06.0184	1	17	0.4744	0
CALCR	TCGA.06.0184	0	5	1	0
CARD6	TCGA.06.0184	0	2	1	0
CD3EAP	TCGA.06.0184	0	5	1	0
CDH18	TCGA.06.0184	1	3	0.1328	1
CDH9	TCGA.06.0184	1	6	0.2175	0
CDX4	TCGA.06.0184	0	1	1	0
COL1A2	TCGA.06.0184	1	19	0.5181	0
DRD5	TCGA.06.0184	0	5	1	0
DYNC1I1	TCGA.06.0184	0	5	1	0
EGFR	TCGA.06.0184	6	137	0.3601	0
FGA	TCGA.06.0184	1	14	0.41	0
GABRA1	TCGA.06.0184	1	4	0.1605	0
GABRB2	TCGA.06.0184	0	4	1	0
IDH1	TCGA.06.0184	0	2	1	0
IL18RAP	TCGA.06.0184	0	2	1	0
KEL	TCGA.06.0184	0	5	1	0
LUM	TCGA.06.0184	0	4	1	0
LZTR1	TCGA.06.0184	0	1	1	0
MMP13	TCGA.06.0184	0	8	1	0
NF1	TCGA.06.0184	3	7	0.0027	1
PARD6B	TCGA.06.0184	0	15	1	0
PDGFRA	TCGA.06.0184	0	23	1	0
PIK3CA	TCGA.06.0184	3	19	0.0338	0
PIK3R1	TCGA.06.0184	11	125	0.0063	0
PTEN	TCGA.06.0184	5	21	0.0017	1
QKI	TCGA.06.0184	1	20	0.5263	1
RB1	TCGA.06.0184	7	123	0.1566	1
RPL5	TCGA.06.0184	1	15	0.4361	0
SEMA3C	TCGA.06.0184	0	2	1	0
SEMG1	TCGA.06.0184	0	6	1	0
SLC26A3	TCGA.06.0184	0	1	1	0
SPTA1	TCGA.06.0184	0	11	1	0
STAG2	TCGA.06.0184	0	2	1	0
TP53	TCGA.06.0184	10	237	0.3314	1
TRPV6	TCGA.06.0184	0	5	1	0
WNT2	TCGA.06.0184	0	4	1	0
ABCB1	TCGA.06.0185	0	2	1	0
ABCC9	TCGA.06.0185	0	5	1	0
ATRX	TCGA.06.0185	3	12	0.0033	0
BRAF	TCGA.06.0185	2	17	0.069	1
CALCR	TCGA.06.0185	0	5	1	0
CARD6	TCGA.06.0185	0	2	1	0
CD3EAP	TCGA.06.0185	0	5	1	0
CDH18	TCGA.06.0185	0	3	1	0
CDH9	TCGA.06.0185	0	6	1	0
CDX4	TCGA.06.0185	0	1	1	0
COL1A2	TCGA.06.0185	0	19	1	0
DRD5	TCGA.06.0185	0	5	1	0
DYNC1I1	TCGA.06.0185	1	5	0.1314	1
EGFR	TCGA.06.0185	4	137	0.4279	0
FGA	TCGA.06.0185	0	14	1	0
GABRA1	TCGA.06.0185	0	4	1	0
GABRB2	TCGA.06.0185	0	4	1	0
IDH1	TCGA.06.0185	0	2	1	0
IL18RAP	TCGA.06.0185	0	2	1	0
KEL	TCGA.06.0185	1	5	0.1339	1
LUM	TCGA.06.0185	0	4	1	0
LZTR1	TCGA.06.0185	0	1	1	0
MMP13	TCGA.06.0185	0	8	1	0
NF1	TCGA.06.0185	1	7	0.1796	0
PARD6B	TCGA.06.0185	0	15	1	0
PDGFRA	TCGA.06.0185	1	23	0.4367	0
PIK3CA	TCGA.06.0185	0	19	1	0
PIK3R1	TCGA.06.0185	3	125	0.5911	0
PTEN	TCGA.06.0185	1	21	0.4052	1
QKI	TCGA.06.0185	1	20	0.4026	1
RB1	TCGA.06.0185	7	123	0.0337	0
RPL5	TCGA.06.0185	0	15	1	0
SEMA3C	TCGA.06.0185	0	2	1	0
SEMG1	TCGA.06.0185	0	6	1	0
SLC26A3	TCGA.06.0185	0	1	1	0
SPTA1	TCGA.06.0185	1	11	0.2528	1
STAG2	TCGA.06.0185	0	2	1	0
TP53	TCGA.06.0185	8	237	0.2227	0
TRPV6	TCGA.06.0185	1	5	0.1358	1
WNT2	TCGA.06.0185	0	4	1	0
ABCB1	TCGA.06.0188	0	2	1	0
ABCC9	TCGA.06.0188	0	5	1	0
ATRX	TCGA.06.0188	4	12	0.027	0
BRAF	TCGA.06.0188	3	17	0.2022	1
CALCR	TCGA.06.0188	1	5	0.409	0
CARD6	TCGA.06.0188	0	2	1	0
CD3EAP	TCGA.06.0188	1	5	0.4066	0
CDH18	TCGA.06.0188	0	3	1	0
CDH9	TCGA.06.0188	2	6	0.1259	0
CDX4	TCGA.06.0188	0	1	1	0
COL1A2	TCGA.06.0188	2	19	0.5253	0
DRD5	TCGA.06.0188	1	5	0.4112	0
DYNC1I1	TCGA.06.0188	0	5	1	0
EGFR	TCGA.06.0188	18	137	0.0587	0
FGA	TCGA.06.0188	3	14	0.14	0
GABRA1	TCGA.06.0188	2	4	0.0692	1
GABRB2	TCGA.06.0188	1	4	0.3571	1
IDH1	TCGA.06.0188	0	2	1	0
IL18RAP	TCGA.06.0188	0	2	1	0
KEL	TCGA.06.0188	1	5	0.4115	1
LUM	TCGA.06.0188	0	4	1	0
LZTR1	TCGA.06.0188	1	1	0.1588	1
MMP13	TCGA.06.0188	1	8	0.5433	0
NF1	TCGA.06.0188	1	7	0.5115	1
PARD6B	TCGA.06.0188	2	15	0.4	0
PDGFRA	TCGA.06.0188	0	23	1	0
PIK3CA	TCGA.06.0188	2	19	0.5094	0
PIK3R1	TCGA.06.0188	15	125	0.1395	0
PTEN	TCGA.06.0188	6	21	0.015	1
QKI	TCGA.06.0188	2	20	0.5481	0
RB1	TCGA.06.0188	16	123	0.0842	1
RPL5	TCGA.06.0188	3	15	0.1686	1
SEMA3C	TCGA.06.0188	0	2	1	0
SEMG1	TCGA.06.0188	0	6	1	0
SLC26A3	TCGA.06.0188	0	1	1	0
SPTA1	TCGA.06.0188	4	11	0.0219	0
STAG2	TCGA.06.0188	0	2	1	0
TP53	TCGA.06.0188	33	237	0.0071	1
TRPV6	TCGA.06.0188	2	5	0.0994	1
WNT2	TCGA.06.0188	1	4	0.3545	0
ABCB1	TCGA.06.0189	0	2	1	0
ABCC9	TCGA.06.0189	1	5	0.069	1
ATRX	TCGA.06.0189	3	12	0.0004	0
BRAF	TCGA.06.0189	1	17	0.1892	1
CALCR	TCGA.06.0189	0	5	1	0
CARD6	TCGA.06.0189	0	2	1	0
CD3EAP	TCGA.06.0189	0	5	1	0
CDH18	TCGA.06.0189	0	3	1	0
CDH9	TCGA.06.0189	0	6	1	0
CDX4	TCGA.06.0189	0	1	1	0
COL1A2	TCGA.06.0189	1	19	0.2115	0
DRD5	TCGA.06.0189	0	5	1	0
DYNC1I1	TCGA.06.0189	0	5	1	0
EGFR	TCGA.06.0189	2	137	0.4923	0
FGA	TCGA.06.0189	0	14	1	0
GABRA1	TCGA.06.0189	0	4	1	0
GABRB2	TCGA.06.0189	0	4	1	0
IDH1	TCGA.06.0189	0	2	1	0
IL18RAP	TCGA.06.0189	0	2	1	0
KEL	TCGA.06.0189	1	5	0.0669	1
LUM	TCGA.06.0189	0	4	1	0
LZTR1	TCGA.06.0189	0	1	1	0
MMP13	TCGA.06.0189	0	8	1	0
NF1	TCGA.06.0189	1	7	0.0915	1
PARD6B	TCGA.06.0189	0	15	1	0
PDGFRA	TCGA.06.0189	0	23	1	0
PIK3CA	TCGA.06.0189	0	19	1	0
PIK3R1	TCGA.06.0189	3	125	0.2051	0
PTEN	TCGA.06.0189	2	21	0.0314	1
QKI	TCGA.06.0189	0	20	1	0
RB1	TCGA.06.0189	2	123	0.4443	0
RPL5	TCGA.06.0189	0	15	1	0
SEMA3C	TCGA.06.0189	0	2	1	0
SEMG1	TCGA.06.0189	0	6	1	0
SLC26A3	TCGA.06.0189	0	1	1	0
SPTA1	TCGA.06.0189	0	11	1	0
STAG2	TCGA.06.0189	0	2	1	0
TP53	TCGA.06.0189	4	237	0.3254	1
TRPV6	TCGA.06.0189	1	5	0.07	1
WNT2	TCGA.06.0189	0	4	1	0
ABCB1	TCGA.06.0190	0	2	1	0
ABCC9	TCGA.06.0190	0	5	1	0
ATRX	TCGA.06.0190	4	12	0.0004	0
BRAF	TCGA.06.0190	2	17	0.1198	1
CALCR	TCGA.06.0190	0	5	1	0
CARD6	TCGA.06.0190	0	2	1	0
CD3EAP	TCGA.06.0190	1	5	0.1718	0
CDH18	TCGA.06.0190	0	3	1	0
CDH9	TCGA.06.0190	0	6	1	0
CDX4	TCGA.06.0190	0	1	1	0
COL1A2	TCGA.06.0190	2	19	0.1414	0
DRD5	TCGA.06.0190	0	5	1	0
DYNC1I1	TCGA.06.0190	0	5	1	0
EGFR	TCGA.06.0190	6	137	0.2902	0
FGA	TCGA.06.0190	2	14	0.0876	0
GABRA1	TCGA.06.0190	0	4	1	0
GABRB2	TCGA.06.0190	0	4	1	0
IDH1	TCGA.06.0190	0	2	1	0
IL18RAP	TCGA.06.0190	0	2	1	0
KEL	TCGA.06.0190	1	5	0.1721	1
LUM	TCGA.06.0190	0	4	1	0
LZTR1	TCGA.06.0190	0	1	1	0
MMP13	TCGA.06.0190	1	8	0.2596	0
NF1	TCGA.06.0190	2	7	0.0298	1
PARD6B	TCGA.06.0190	0	15	1	0
PDGFRA	TCGA.06.0190	0	23	1	0
PIK3CA	TCGA.06.0190	1	19	0.4779	0
PIK3R1	TCGA.06.0190	7	125	0.1195	0
PTEN	TCGA.06.0190	3	21	0.0347	1
QKI	TCGA.06.0190	1	20	0.5001	0
RB1	TCGA.06.0190	6	123	0.2163	1
RPL5	TCGA.06.0190	2	15	0.096	0
SEMA3C	TCGA.06.0190	0	2	1	0
SEMG1	TCGA.06.0190	0	6	1	0
SLC26A3	TCGA.06.0190	0	1	1	0
SPTA1	TCGA.06.0190	0	11	1	0
STAG2	TCGA.06.0190	0	2	1	0
TP53	TCGA.06.0190	12	237	0.0905	1
TRPV6	TCGA.06.0190	1	5	0.1752	1
WNT2	TCGA.06.0190	2	4	0.0101	0
ABCB1	TCGA.06.0192	0	2	1	0
ABCC9	TCGA.06.0192	1	5	0.4063	1
ATRX	TCGA.06.0192	4	12	0.0273	0
BRAF	TCGA.06.0192	4	17	0.0707	1
CALCR	TCGA.06.0192	1	5	0.4128	0
CARD6	TCGA.06.0192	0	2	1	0
CD3EAP	TCGA.06.0192	1	5	0.391	0
CDH18	TCGA.06.0192	0	3	1	0
CDH9	TCGA.06.0192	1	6	0.4442	0
CDX4	TCGA.06.0192	0	1	1	0
COL1A2	TCGA.06.0192	1	19	0.8173	0
DRD5	TCGA.06.0192	0	5	1	0
DYNC1I1	TCGA.06.0192	0	5	1	0
EGFR	TCGA.06.0192	17	137	0.0842	0
FGA	TCGA.06.0192	3	14	0.1421	0
GABRA1	TCGA.06.0192	2	4	0.0678	0
GABRB2	TCGA.06.0192	0	4	1	0
IDH1	TCGA.06.0192	0	2	1	0
IL18RAP	TCGA.06.0192	0	2	1	0
KEL	TCGA.06.0192	2	5	0.0973	1
LUM	TCGA.06.0192	0	4	1	0
LZTR1	TCGA.06.0192	0	1	1	0
MMP13	TCGA.06.0192	0	8	1	0
NF1	TCGA.06.0192	4	7	0.0048	1
PARD6B	TCGA.06.0192	2	15	0.3869	0
PDGFRA	TCGA.06.0192	2	23	0.6085	1
PIK3CA	TCGA.06.0192	3	19	0.2313	0
PIK3R1	TCGA.06.0192	16	125	0.0759	0
PTEN	TCGA.06.0192	5	21	0.0369	1
QKI	TCGA.06.0192	2	20	0.5397	0
RB1	TCGA.06.0192	17	123	0.0365	1
RPL5	TCGA.06.0192	3	15	0.1525	1
SEMA3C	TCGA.06.0192	0	2	1	0
SEMG1	TCGA.06.0192	0	6	1	0
SLC26A3	TCGA.06.0192	0	1	1	0
SPTA1	TCGA.06.0192	4	11	0.0191	0
STAG2	TCGA.06.0192	0	2	1	0
TP53	TCGA.06.0192	26	237	0.1187	1
TRPV6	TCGA.06.0192	2	5	0.0951	1
WNT2	TCGA.06.0192	1	4	0.3483	0
ABCB1	TCGA.06.0195	0	2	1	0
ABCC9	TCGA.06.0195	0	5	1	0
ATRX	TCGA.06.0195	3	12	0.0371	0
BRAF	TCGA.06.0195	2	17	0.2683	1
CALCR	TCGA.06.0195	1	5	0.2808	0
CARD6	TCGA.06.0195	0	2	1	0
CD3EAP	TCGA.06.0195	1	5	0.273	0
CDH18	TCGA.06.0195	0	3	1	0
CDH9	TCGA.06.0195	0	6	1	0
CDX4	TCGA.06.0195	0	1	1	0
COL1A2	TCGA.06.0195	2	19	0.3033	0
DRD5	TCGA.06.0195	1	5	0.2857	0
DYNC1I1	TCGA.06.0195	0	5	1	0
EGFR	TCGA.06.0195	12	137	0.0855	0
FGA	TCGA.06.0195	1	14	0.5657	0
GABRA1	TCGA.06.0195	1	4	0.2423	1
GABRB2	TCGA.06.0195	1	4	0.2459	1
IDH1	TCGA.06.0195	0	2	1	0
IL18RAP	TCGA.06.0195	0	2	1	0
KEL	TCGA.06.0195	1	5	0.282	1
LUM	TCGA.06.0195	0	4	1	0
LZTR1	TCGA.06.0195	0	1	1	0
MMP13	TCGA.06.0195	1	8	0.3859	0
NF1	TCGA.06.0195	1	7	0.3669	1
PARD6B	TCGA.06.0195	2	15	0.2263	0
PDGFRA	TCGA.06.0195	2	23	0.3959	1
PIK3CA	TCGA.06.0195	2	19	0.3029	0
PIK3R1	TCGA.06.0195	12	125	0.0515	0
PTEN	TCGA.06.0195	4	21	0.0347	1
QKI	TCGA.06.0195	0	20	1	0
RB1	TCGA.06.0195	18	123	0.0003	1
RPL5	TCGA.06.0195	3	15	0.06	1
SEMA3C	TCGA.06.0195	0	2	1	0
SEMG1	TCGA.06.0195	1	6	0.3293	1
SLC26A3	TCGA.06.0195	0	1	1	0
SPTA1	TCGA.06.0195	4	11	0.0032	0
STAG2	TCGA.06.0195	0	2	1	0
TP53	TCGA.06.0195	24	237	0.0036	1
TRPV6	TCGA.06.0195	2	5	0.0464	1
WNT2	TCGA.06.0195	1	4	0.2462	0
ABCB1	TCGA.06.0209	0	2	1	0
ABCC9	TCGA.06.0209	0	5	1	0
ATRX	TCGA.06.0209	4	12	0.0039	0
BRAF	TCGA.06.0209	2	17	0.2168	1
CALCR	TCGA.06.0209	1	5	0.2663	1
CARD6	TCGA.06.0209	0	2	1	0
CD3EAP	TCGA.06.0209	1	5	0.2612	0
CDH18	TCGA.06.0209	0	3	1	0
CDH9	TCGA.06.0209	0	6	1	0
CDX4	TCGA.06.0209	0	1	1	0
COL1A2	TCGA.06.0209	1	19	0.6214	0
DRD5	TCGA.06.0209	1	5	0.2592	0
DYNC1I1	TCGA.06.0209	0	5	1	0
EGFR	TCGA.06.0209	7	137	0.5143	0
FGA	TCGA.06.0209	1	14	0.5134	0
GABRA1	TCGA.06.0209	1	4	0.2198	1
GABRB2	TCGA.06.0209	1	4	0.2181	1
IDH1	TCGA.06.0209	0	2	1	0
IL18RAP	TCGA.06.0209	0	2	1	0
KEL	TCGA.06.0209	1	5	0.2486	1
LUM	TCGA.06.0209	0	4	1	0
LZTR1	TCGA.06.0209	0	1	1	0
MMP13	TCGA.06.0209	2	8	0.0721	0
NF1	TCGA.06.0209	2	7	0.0591	0
PARD6B	TCGA.06.0209	0	15	1	0
PDGFRA	TCGA.06.0209	0	23	1	0
PIK3CA	TCGA.06.0209	1	19	0.6264	0
PIK3R1	TCGA.06.0209	5	125	0.7472	0
PTEN	TCGA.06.0209	1	21	0.6576	1
QKI	TCGA.06.0209	2	20	0.2822	1
RB1	TCGA.06.0209	13	123	0.0102	1
RPL5	TCGA.06.0209	4	15	0.0092	1
SEMA3C	TCGA.06.0209	0	2	1	0
SEMG1	TCGA.06.0209	0	6	1	0
SLC26A3	TCGA.06.0209	0	1	1	0
SPTA1	TCGA.06.0209	2	11	0.1193	0
STAG2	TCGA.06.0209	0	2	1	0
TP53	TCGA.06.0209	21	237	0.0095	0
TRPV6	TCGA.06.0209	1	5	0.2519	1
WNT2	TCGA.06.0209	1	4	0.2198	0
ABCB1	TCGA.06.0213	0	2	1	0
ABCC9	TCGA.06.0213	0	5	1	0
ATRX	TCGA.06.0213	4	12	0.0007	0
BRAF	TCGA.06.0213	3	17	0.0104	1
CALCR	TCGA.06.0213	0	5	1	0
CARD6	TCGA.06.0213	0	2	1	0
CD3EAP	TCGA.06.0213	0	5	1	0
CDH18	TCGA.06.0213	0	3	1	0
CDH9	TCGA.06.0213	0	6	1	0
CDX4	TCGA.06.0213	0	1	1	0
COL1A2	TCGA.06.0213	3	19	0.0152	0
DRD5	TCGA.06.0213	0	5	1	0
DYNC1I1	TCGA.06.0213	0	5	1	0
EGFR	TCGA.06.0213	4	137	0.4543	0
FGA	TCGA.06.0213	1	14	0.3184	0
GABRA1	TCGA.06.0213	1	4	0.119	0
GABRB2	TCGA.06.0213	0	4	1	0
IDH1	TCGA.06.0213	0	2	1	0
IL18RAP	TCGA.06.0213	0	2	1	0
KEL	TCGA.06.0213	1	5	0.1421	1
LUM	TCGA.06.0213	0	4	1	0
LZTR1	TCGA.06.0213	0	1	1	0
MMP13	TCGA.06.0213	0	8	1	0
NF1	TCGA.06.0213	1	7	0.186	0
PARD6B	TCGA.06.0213	0	15	1	0
PDGFRA	TCGA.06.0213	0	23	1	0
PIK3CA	TCGA.06.0213	1	19	0.3949	0
PIK3R1	TCGA.06.0213	5	125	0.2107	0
PTEN	TCGA.06.0213	3	21	0.0167	1
QKI	TCGA.06.0213	1	20	0.4114	0
RB1	TCGA.06.0213	7	123	0.038	1
RPL5	TCGA.06.0213	0	15	1	0
SEMA3C	TCGA.06.0213	0	2	1	0
SEMG1	TCGA.06.0213	0	6	1	0
SLC26A3	TCGA.06.0213	0	1	1	0
SPTA1	TCGA.06.0213	0	11	1	0
STAG2	TCGA.06.0213	0	2	1	0
TP53	TCGA.06.0213	9	237	0.1527	1
TRPV6	TCGA.06.0213	1	5	0.141	1
WNT2	TCGA.06.0213	0	4	1	0
ABCB1	TCGA.06.0214	0	2	1	0
ABCC9	TCGA.06.0214	0	5	1	0
ATRX	TCGA.06.0214	3	12	0.0317	0
BRAF	TCGA.06.0214	2	17	0.2497	1
CALCR	TCGA.06.0214	0	5	1	0
CARD6	TCGA.06.0214	0	2	1	0
CD3EAP	TCGA.06.0214	0	5	1	0
CDH18	TCGA.06.0214	0	3	1	0
CDH9	TCGA.06.0214	1	6	0.3168	0
CDX4	TCGA.06.0214	0	1	1	0
COL1A2	TCGA.06.0214	0	19	1	0
DRD5	TCGA.06.0214	0	5	1	0
DYNC1I1	TCGA.06.0214	0	5	1	0
EGFR	TCGA.06.0214	7	137	0.5813	0
FGA	TCGA.06.0214	1	14	0.5367	0
GABRA1	TCGA.06.0214	1	4	0.2252	0
GABRB2	TCGA.06.0214	0	4	1	0
IDH1	TCGA.06.0214	0	2	1	0
IL18RAP	TCGA.06.0214	0	2	1	0
KEL	TCGA.06.0214	1	5	0.2726	1
LUM	TCGA.06.0214	0	4	1	0
LZTR1	TCGA.06.0214	0	1	1	0
MMP13	TCGA.06.0214	0	8	1	0
NF1	TCGA.06.0214	2	7	0.0736	1
PARD6B	TCGA.06.0214	2	15	0.2055	0
PDGFRA	TCGA.06.0214	2	23	0.3567	1
PIK3CA	TCGA.06.0214	2	19	0.2802	0
PIK3R1	TCGA.06.0214	13	125	0.0193	0
PTEN	TCGA.06.0214	3	21	0.112	1
QKI	TCGA.06.0214	2	20	0.3035	1
RB1	TCGA.06.0214	11	123	0.0681	1
RPL5	TCGA.06.0214	1	15	0.5626	0
SEMA3C	TCGA.06.0214	0	2	1	0
SEMG1	TCGA.06.0214	0	6	1	0
SLC26A3	TCGA.06.0214	0	1	1	0
SPTA1	TCGA.06.0214	3	11	0.0268	1
STAG2	TCGA.06.0214	0	2	1	0
TP53	TCGA.06.0214	17	237	0.1292	0
TRPV6	TCGA.06.0214	1	5	0.2722	1
WNT2	TCGA.06.0214	0	4	1	0
ABCB1	TCGA.06.0216	0	2	1	0
ABCC9	TCGA.06.0216	0	5	1	0
ATRX	TCGA.06.0216	4	12	0.0426	0
BRAF	TCGA.06.0216	4	17	0.0979	1
CALCR	TCGA.06.0216	1	5	0.4483	0
CARD6	TCGA.06.0216	0	2	1	0
CD3EAP	TCGA.06.0216	1	5	0.4489	0
CDH18	TCGA.06.0216	0	3	1	0
CDH9	TCGA.06.0216	2	6	0.1504	0
CDX4	TCGA.06.0216	0	1	1	0
COL1A2	TCGA.06.0216	1	19	0.8662	0
DRD5	TCGA.06.0216	1	5	0.4449	1
DYNC1I1	TCGA.06.0216	0	5	1	0
EGFR	TCGA.06.0216	18	137	0.1459	0
FGA	TCGA.06.0216	3	14	0.1826	0
GABRA1	TCGA.06.0216	2	4	0.0855	0
GABRB2	TCGA.06.0216	0	4	1	0
IDH1	TCGA.06.0216	0	2	1	0
IL18RAP	TCGA.06.0216	0	2	1	0
KEL	TCGA.06.0216	1	5	0.4494	1
LUM	TCGA.06.0216	0	4	1	0
LZTR1	TCGA.06.0216	0	1	1	0
MMP13	TCGA.06.0216	0	8	1	0
NF1	TCGA.06.0216	3	7	0.0462	1
PARD6B	TCGA.06.0216	2	15	0.4638	0
PDGFRA	TCGA.06.0216	2	23	0.6848	1
PIK3CA	TCGA.06.0216	3	19	0.3145	0
PIK3R1	TCGA.06.0216	20	125	0.0258	0
PTEN	TCGA.06.0216	5	21	0.0672	1
QKI	TCGA.06.0216	3	20	0.3455	1
RB1	TCGA.06.0216	20	123	0.0219	1
RPL5	TCGA.06.0216	4	15	0.0747	1
SEMA3C	TCGA.06.0216	0	2	1	0
SEMG1	TCGA.06.0216	0	6	1	0
SLC26A3	TCGA.06.0216	0	1	1	0
SPTA1	TCGA.06.0216	4	11	0.0348	0
STAG2	TCGA.06.0216	0	2	1	0
TP53	TCGA.06.0216	32	237	0.0505	1
TRPV6	TCGA.06.0216	2	5	0.1168	1
WNT2	TCGA.06.0216	1	4	0.3845	0
ABCB1	TCGA.06.0219	0	2	1	0
ABCC9	TCGA.06.0219	1	5	0.1591	0
ATRX	TCGA.06.0219	0	12	1	0
BRAF	TCGA.06.0219	1	17	0.4111	0
CALCR	TCGA.06.0219	1	5	0.165	0
CARD6	TCGA.06.0219	0	2	1	0
CD3EAP	TCGA.06.0219	0	5	1	0
CDH18	TCGA.06.0219	0	3	1	0
CDH9	TCGA.06.0219	0	6	1	0
CDX4	TCGA.06.0219	0	1	1	0
COL1A2	TCGA.06.0219	1	19	0.445	0
DRD5	TCGA.06.0219	0	5	1	0
DYNC1I1	TCGA.06.0219	0	5	1	0
EGFR	TCGA.06.0219	3	137	0.7825	0
FGA	TCGA.06.0219	1	14	0.361	0
GABRA1	TCGA.06.0219	0	4	1	0
GABRB2	TCGA.06.0219	0	4	1	0
IDH1	TCGA.06.0219	0	2	1	0
IL18RAP	TCGA.06.0219	0	2	1	0
KEL	TCGA.06.0219	0	5	1	0
LUM	TCGA.06.0219	0	4	1	0
LZTR1	TCGA.06.0219	0	1	1	0
MMP13	TCGA.06.0219	0	8	1	0
NF1	TCGA.06.0219	1	7	0.2073	0
PARD6B	TCGA.06.0219	2	15	0.0796	0
PDGFRA	TCGA.06.0219	0	23	1	0
PIK3CA	TCGA.06.0219	1	19	0.4485	0
PIK3R1	TCGA.06.0219	7	125	0.0874	0
PTEN	TCGA.06.0219	3	21	0.0278	1
QKI	TCGA.06.0219	1	20	0.4643	1
RB1	TCGA.06.0219	9	123	0.0122	1
RPL5	TCGA.06.0219	0	15	1	0
SEMA3C	TCGA.06.0219	0	2	1	0
SEMG1	TCGA.06.0219	0	6	1	0
SLC26A3	TCGA.06.0219	0	1	1	0
SPTA1	TCGA.06.0219	2	11	0.0522	0
STAG2	TCGA.06.0219	0	2	1	0
TP53	TCGA.06.0219	9	237	0.2852	0
TRPV6	TCGA.06.0219	1	5	0.1621	0
WNT2	TCGA.06.0219	0	4	1	0
ABCB1	TCGA.06.0221	0	2	1	0
ABCC9	TCGA.06.0221	0	5	1	0
ATRX	TCGA.06.0221	3	12	0.068	0
BRAF	TCGA.06.0221	3	17	0.1423	1
CALCR	TCGA.06.0221	1	5	0.3315	0
CARD6	TCGA.06.0221	0	2	1	0
CD3EAP	TCGA.06.0221	0	5	1	0
CDH18	TCGA.06.0221	0	3	1	0
CDH9	TCGA.06.0221	2	6	0.0925	0
CDX4	TCGA.06.0221	0	1	1	0
COL1A2	TCGA.06.0221	0	19	1	0
DRD5	TCGA.06.0221	0	5	1	0
DYNC1I1	TCGA.06.0221	0	5	1	0
EGFR	TCGA.06.0221	12	137	0.2775	0
FGA	TCGA.06.0221	2	14	0.2866	0
GABRA1	TCGA.06.0221	2	4	0.0509	0
GABRB2	TCGA.06.0221	0	4	1	0
IDH1	TCGA.06.0221	1	2	0.1946	1
IL18RAP	TCGA.06.0221	0	2	1	0
KEL	TCGA.06.0221	1	5	0.3462	1
LUM	TCGA.06.0221	0	4	1	0
LZTR1	TCGA.06.0221	0	1	1	0
MMP13	TCGA.06.0221	0	8	1	0
NF1	TCGA.06.0221	1	7	0.4319	0
PARD6B	TCGA.06.0221	2	15	0.3236	0
PDGFRA	TCGA.06.0221	1	23	0.817	1
PIK3CA	TCGA.06.0221	4	19	0.0541	0
PIK3R1	TCGA.06.0221	15	125	0.0436	0
PTEN	TCGA.06.0221	4	21	0.0761	1
QKI	TCGA.06.0221	1	20	0.7705	0
RB1	TCGA.06.0221	14	123	0.0672	1
RPL5	TCGA.06.0221	1	15	0.6827	0
SEMA3C	TCGA.06.0221	0	2	1	0
SEMG1	TCGA.06.0221	0	6	1	0
SLC26A3	TCGA.06.0221	0	1	1	0
SPTA1	TCGA.06.0221	2	11	0.2104	0
STAG2	TCGA.06.0221	0	2	1	0
TP53	TCGA.06.0221	17	237	0.5366	1
TRPV6	TCGA.06.0221	2	5	0.0685	1
WNT2	TCGA.06.0221	0	4	1	0
ABCB1	TCGA.06.0237	0	2	1	0
ABCC9	TCGA.06.0237	0	5	1	0
ATRX	TCGA.06.0237	4	12	0.0212	0
BRAF	TCGA.06.0237	3	17	0.1703	1
CALCR	TCGA.06.0237	0	5	1	0
CARD6	TCGA.06.0237	0	2	1	0
CD3EAP	TCGA.06.0237	1	5	0.3817	0
CDH18	TCGA.06.0237	0	3	1	0
CDH9	TCGA.06.0237	1	6	0.4242	0
CDX4	TCGA.06.0237	0	1	1	0
COL1A2	TCGA.06.0237	1	19	0.798	0
DRD5	TCGA.06.0237	1	5	0.3785	0
DYNC1I1	TCGA.06.0237	0	5	1	0
EGFR	TCGA.06.0237	15	137	0.1346	1
FGA	TCGA.06.0237	2	14	0.3291	0
GABRA1	TCGA.06.0237	2	4	0.0621	1
GABRB2	TCGA.06.0237	1	4	0.3211	1
IDH1	TCGA.06.0237	0	2	1	0
IL18RAP	TCGA.06.0237	0	2	1	0
KEL	TCGA.06.0237	1	5	0.3697	1
LUM	TCGA.06.0237	0	4	1	0
LZTR1	TCGA.06.0237	0	1	1	0
MMP13	TCGA.06.0237	1	8	0.5075	0
NF1	TCGA.06.0237	2	7	0.1288	1
PARD6B	TCGA.06.0237	0	15	1	0
PDGFRA	TCGA.06.0237	0	23	1	0
PIK3CA	TCGA.06.0237	2	19	0.4715	0
PIK3R1	TCGA.06.0237	10	125	0.5303	0
PTEN	TCGA.06.0237	4	21	0.0969	1
QKI	TCGA.06.0237	4	20	0.0937	1
RB1	TCGA.06.0237	13	123	0.1807	0
RPL5	TCGA.06.0237	4	15	0.04	1
SEMA3C	TCGA.06.0237	0	2	1	0
SEMG1	TCGA.06.0237	0	6	1	0
SLC26A3	TCGA.06.0237	0	1	1	0
SPTA1	TCGA.06.0237	3	11	0.0703	0
STAG2	TCGA.06.0237	0	2	1	0
TP53	TCGA.06.0237	31	237	0.0037	1
TRPV6	TCGA.06.0237	1	5	0.3692	1
WNT2	TCGA.06.0237	1	4	0.3331	0
ABCB1	TCGA.06.0238	0	2	1	0
ABCC9	TCGA.06.0238	0	5	1	0
ATRX	TCGA.06.0238	5	12	0.0002	0
BRAF	TCGA.06.0238	3	17	0.0196	1
CALCR	TCGA.06.0238	0	5	1	0
CARD6	TCGA.06.0238	0	2	1	0
CD3EAP	TCGA.06.0238	1	5	0.1709	0
CDH18	TCGA.06.0238	0	3	1	0
CDH9	TCGA.06.0238	0	6	1	0
CDX4	TCGA.06.0238	0	1	1	0
COL1A2	TCGA.06.0238	0	19	1	0
DRD5	TCGA.06.0238	0	5	1	0
DYNC1I1	TCGA.06.0238	0	5	1	0
EGFR	TCGA.06.0238	6	137	0.243	0
FGA	TCGA.06.0238	2	14	0.0786	0
GABRA1	TCGA.06.0238	1	4	0.1382	0
GABRB2	TCGA.06.0238	0	4	1	0
IDH1	TCGA.06.0238	0	2	1	0
IL18RAP	TCGA.06.0238	0	2	1	0
KEL	TCGA.06.0238	2	5	0.0155	1
LUM	TCGA.06.0238	0	4	1	0
LZTR1	TCGA.06.0238	0	1	1	0
MMP13	TCGA.06.0238	0	8	1	0
NF1	TCGA.06.0238	1	7	0.2149	0
PARD6B	TCGA.06.0238	0	15	1	0
PDGFRA	TCGA.06.0238	0	23	1	0
PIK3CA	TCGA.06.0238	1	19	0.4579	0
PIK3R1	TCGA.06.0238	4	125	0.5372	0
PTEN	TCGA.06.0238	2	21	0.1425	1
QKI	TCGA.06.0238	1	20	0.4705	0
RB1	TCGA.06.0238	7	123	0.089	0
RPL5	TCGA.06.0238	1	15	0.3813	0
SEMA3C	TCGA.06.0238	0	2	1	0
SEMG1	TCGA.06.0238	0	6	1	0
SLC26A3	TCGA.06.0238	0	1	1	0
SPTA1	TCGA.06.0238	2	11	0.0547	1
STAG2	TCGA.06.0238	0	2	1	0
TP53	TCGA.06.0238	10	237	0.1908	1
TRPV6	TCGA.06.0238	1	5	0.1631	1
WNT2	TCGA.06.0238	0	4	1	0
ABCB1	TCGA.06.0240	0	2	1	0
ABCC9	TCGA.06.0240	0	5	1	0
ATRX	TCGA.06.0240	0	12	1	0
BRAF	TCGA.06.0240	0	17	1	0
CALCR	TCGA.06.0240	0	5	1	0
CARD6	TCGA.06.0240	0	2	1	0
CD3EAP	TCGA.06.0240	0	5	1	0
CDH18	TCGA.06.0240	0	3	1	0
CDH9	TCGA.06.0240	0	6	1	0
CDX4	TCGA.06.0240	0	1	1	0
COL1A2	TCGA.06.0240	0	19	1	0
DRD5	TCGA.06.0240	0	5	1	0
DYNC1I1	TCGA.06.0240	0	5	1	0
EGFR	TCGA.06.0240	0	137	1	0
FGA	TCGA.06.0240	0	14	1	0
GABRA1	TCGA.06.0240	0	4	1	0
GABRB2	TCGA.06.0240	0	4	1	0
IDH1	TCGA.06.0240	0	2	1	0
IL18RAP	TCGA.06.0240	0	2	1	0
KEL	TCGA.06.0240	0	5	1	0
LUM	TCGA.06.0240	0	4	1	0
LZTR1	TCGA.06.0240	0	1	1	0
MMP13	TCGA.06.0240	0	8	1	0
NF1	TCGA.06.0240	0	7	1	0
PARD6B	TCGA.06.0240	0	15	1	0
PDGFRA	TCGA.06.0240	0	23	1	0
PIK3CA	TCGA.06.0240	0	19	1	0
PIK3R1	TCGA.06.0240	0	125	1	0
PTEN	TCGA.06.0240	0	21	1	0
QKI	TCGA.06.0240	0	20	1	0
RB1	TCGA.06.0240	1	123	0.0914	0
RPL5	TCGA.06.0240	0	15	1	0
SEMA3C	TCGA.06.0240	0	2	1	0
SEMG1	TCGA.06.0240	0	6	1	0
SLC26A3	TCGA.06.0240	0	1	1	0
SPTA1	TCGA.06.0240	0	11	1	0
STAG2	TCGA.06.0240	1	2	0.0022	1
TP53	TCGA.06.0240	1	237	0.1623	0
TRPV6	TCGA.06.0240	0	5	1	0
WNT2	TCGA.06.0240	0	4	1	0
ABCB1	TCGA.06.0241	0	2	1	0
ABCC9	TCGA.06.0241	0	5	1	0
ATRX	TCGA.06.0241	3	12	0.0069	0
BRAF	TCGA.06.0241	2	17	0.1095	1
CALCR	TCGA.06.0241	1	5	0.1688	0
CARD6	TCGA.06.0241	0	2	1	0
CD3EAP	TCGA.06.0241	0	5	1	0
CDH18	TCGA.06.0241	0	3	1	0
CDH9	TCGA.06.0241	0	6	1	0
CDX4	TCGA.06.0241	0	1	1	0
COL1A2	TCGA.06.0241	1	19	0.4593	0
DRD5	TCGA.06.0241	0	5	1	0
DYNC1I1	TCGA.06.0241	0	5	1	0
EGFR	TCGA.06.0241	2	137	0.9259	0
FGA	TCGA.06.0241	1	14	0.3738	0
GABRA1	TCGA.06.0241	0	4	1	0
GABRB2	TCGA.06.0241	0	4	1	0
IDH1	TCGA.06.0241	0	2	1	0
IL18RAP	TCGA.06.0241	0	2	1	0
KEL	TCGA.06.0241	1	5	0.1673	1
LUM	TCGA.06.0241	0	4	1	0
LZTR1	TCGA.06.0241	0	1	1	0
MMP13	TCGA.06.0241	1	8	0.2335	0
NF1	TCGA.06.0241	0	7	1	0
PARD6B	TCGA.06.0241	2	15	0.0883	0
PDGFRA	TCGA.06.0241	1	23	0.5122	1
PIK3CA	TCGA.06.0241	0	19	1	0
PIK3R1	TCGA.06.0241	6	125	0.199	0
PTEN	TCGA.06.0241	5	21	0.0003	1
QKI	TCGA.06.0241	0	20	1	0
RB1	TCGA.06.0241	8	123	0.041	0
RPL5	TCGA.06.0241	0	15	1	0
SEMA3C	TCGA.06.0241	0	2	1	0
SEMG1	TCGA.06.0241	0	6	1	0
SLC26A3	TCGA.06.0241	0	1	1	0
SPTA1	TCGA.06.0241	2	11	0.0493	0
STAG2	TCGA.06.0241	0	2	1	0
TP53	TCGA.06.0241	12	237	0.0679	1
TRPV6	TCGA.06.0241	2	5	0.0154	1
[truncated: 8,561 more rows]

## Sheet: STable4 - Subtype BRCA
Gene	Basal.like	HER2.enriched	Luminal.A	Luminal.B	Normal.like
ABL1	0.000196241	0.0942956	0.0138278	0.0356228	0.567555
AKAP3	1	0.0350411	1	1	1
AKT1	0.0441538	0.0441835	6.98535e-06	0.0598501	1
APLP2	0.000717899	0.600085	7.84746e-05	0.0146181	0.373521
APPL	0.00937233	0.847273	0.000164008	0.0329234	0.620341
AR	0.00155809	0.741414	0.00159757	0.717265	1
ATN1	1	1	0.085903	1	1
ATP2B2	0.179012	1	1	1	1
ATXN1	0.179012	1	1	1	1
BCL10	1	0.515469	1	1	1
BRCA1	0.0022785	1	0.0661682	0.379905	0.182268
BRF1	1.82279e-10	0.00224048	2.34904e-14	0.459401	1
CASP2	1	0.755856	1	1	0.369153
CASP3	0.0158188	0.838458	0.235994	0.546531	1
CASP8	0.563748	1	0.575226	0.897754	1
CASP9	0.597054	0.515469	1	0.641829	1
CBFA2T2	0.361054	0.605918	0.146836	1	1
CBFB	0.361443	1	0.0478075	1	1
CBL	1	1	0.442387	1	1
CCNA1	1	1	1	1	0.079958
CCNA2	0.0310073	0.359164	0.360546	0.0733042	0.168479
CCND1	0.0163095	1	0.0710022	1	1
CCND2	0.594777	0.340296	0.301226	1	0.34665
CCND3	1	1	0.085903	1	1
CDC2	0.693839	1	0.363383	0.165498	0.575454
CDC42	0.0679968	0.37799	0.405071	0.42665	0.00947661
CDH1	0.226832	1	0.0136423	0.306486	1
CDK2	1.97603e-07	1	0.000130614	0.259421	0.380149
CDK4	0.0520011	0.506302	0.0319878	0.461337	0.20779
CDK5	3.12384e-06	1.19319e-05	4.83875e-09	0.64326	0.112756
CDK6	0.514725	0.107928	0.615408	0.120972	1
CDK9	5.68265e-08	2.73056e-06	2.30296e-09	0.0579795	0.720408
CDKN1A	0.40033	0.735833	0.671907	0.321126	0.323447
CDKN1B	0.800705	1	0.431549	0.501148	0.369153
CEBPB	0.226832	0.359164	0.227596	1	1
CEBPE	0.638176	0.605918	1	0.417504	1
CHD3	1	1	1	1	1
CHEK1	0.459322	0.13369	0.0569674	0.664413	0.00965808
CHGB	0.133297	0.000378024	2.64232e-06	0.224863	1
CHUK	1	0.665418	0.172001	0.026116	0.209875
COPS5	0.546924	0.382444	1	0.576381	1
COPS6	0.546924	1	1	0.576381	0.0644299
CREBBP	0.614123	0.570988	0.704936	0.201019	1
CRSP3	1	1	1	1	1
CSNK2A1	0.0164532	0.733781	0.0399692	0.619127	1
CTCF	1	1	0.085903	1	1
CTNNB1	0.146359	0.493537	0.012815	0.616299	1
DLG1	0.697881	0.359164	0.548456	1	1
DVL2	1	1	0.442387	1	1
E2F1	8.9286e-06	0.108674	0.0154818	0.560077	0.107382
E4F1	5.70494e-10	0.00384275	1.7419e-11	0.834645	1
EFEMP2	1	1	0.586315	1	1
EGFR	0.229193	0.0479437	0.877755	1	0.559528
EP300	1.10381e-05	0.86651	0.000842546	0.901704	0.687492
ESR1	0.0197916	6.86713e-05	3.71914e-06	0.797474	0.212724
ESR2	0.514705	0.0272823	0.611464	1	1
ETS1	1	1	0.0377048	0.576381	1
ETS2	0.597054	1	0.0923287	1	1
FOS	0.0657263	0.530876	0.114602	0.501148	0.369153
FOXA1	1	1	0.383889	0.738655	1
GAB2	0.361054	1	0.311154	0.110601	0.125198
GATA3	0.221036	0.612514	0.0259799	1	1
GNA13	0.184019	0.176978	0.0605739	1	0.481214
GPS2	0.738611	0.234978	0.439716	0.377296	0.0223876
GRB2	0.0282307	0.000873703	0.0380433	0.0371559	0.610369
GSK3B	7.91331e-08	0.00864002	3.32015e-07	0.596267	0.727293
GTF2H1	7.4888e-10	0.265594	2.45407e-06	0.198873	0.691831
HD	1	0.140128	0.698016	1	1
HDAC3	0.766384	0.0301804	0.10873	1	1
HIPK2	0.697881	0.622119	0.0678123	0.306486	0.168479
HIST1H1C	0.748416	0.236717	0.443687	0.771006	0.0253731
HIST2H2BE	1	0.376877	1	1	0.0144289
HMGB1	0.697881	1	0.227596	0.306486	0.168479
HRAS	0.214793	1	0.0415101	0.410203	1
HSPCA	0.52786	0.878255	1	0.367717	0.270382
HSPCB	8.99078e-07	5.29752e-06	4.53455e-15	0.142203	0.496133
IRAK1	0.0186224	0.63637	0.097627	0.863428	0.194625
IRS1	0.200265	0.349614	0.0031926	0.500863	1
IRS2	0.422121	1	0.324733	0.67277	0.622071
IRS4	0.119124	0.310319	0.164447	0.83124	0.481738
JUN	1	1	0.442387	1	1
KCNB2	1	1	1	0.436341	1
LCK	0.0853455	0.665418	0.415261	1	0.209875
MAGI2	0.780548	0.735833	0.0514471	0.0824843	1
MAP2K4	0.904217	0.0812315	0.0319382	0.164409	1
MAP3K1	0.0204648	0.767425	0.0381681	0.328837	0.268206
MAP3K8	0.905777	0.00153067	0.00588057	0.527914	1
MAPK1	0.707138	0.00218826	0.000106053	0.119598	1
MAPK10	0.693839	0.476707	0.291039	0.731313	0.0375656
MAPK14	0.00190056	0.175517	0.00291949	1	0.271925
MAPK8	6.02479e-08	0.252619	9.97633e-08	0.753158	0.726567
MAPK8IP3	0.0136677	0.0361471	0.824826	0.898472	0.0683936
MAPK9	0.839586	0.216227	0.0604632	0.211952	0.170089
MCM7	0.0283511	0.410333	0.0130667	0.880567	1
MDM2	3.20341e-09	0.000278072	1.53426e-18	0.0209216	0.496133
MDM4	0.161823	1	0.164789	1	0.0336075
MNAT1	4.09405e-15	1	1.2072e-09	0.133547	0.0391957
MNDA	0.0024298	0.0442495	8.43721e-05	0.623106	0.0533556
MST1R	0.000990385	0.0182113	1.06224e-06	0.334129	0.490986
MYB	0.591104	1	0.175531	1	1
MYST4	0.591104	1	0.0165056	0.338644	1
NCL	7.91911e-08	0.00821378	3.62909e-08	0.83124	0.481738
NCOA6	1	1	1	0.259541	1
NCOR1	0.548474	0.149448	0.0350981	0.429102	0.27487
NF1	1	0.515469	0.698016	1	0.0952602
NFKBIA	1	0.409011	1	0.37858	0.23646
NPM1	1	1	1	1	0.0326842
NR3C1	0.591104	1	0.0165056	0.338644	1
PAX5	0.361443	1	0.249606	1	1
PDGFRB	0.0888751	1	0.0701896	0.771006	0.23646
PHB	1	1	0.620429	0.775091	0.249456
PIK3CA	0.0551175	0.664186	0.230084	0.672784	0.476992
PIK3R1	0.00341729	0.163266	0.3801	1	0.20714
PIK3R3	0.235013	0.774912	0.117901	0.674218	1
PIWIL1	0.00987908	0.192578	3.72994e-06	0.0308083	0.686159
PML	1	0.779578	0.468353	0.214944	0.432647
POLA	3.60496e-06	0.00850282	2.62373e-11	0.163278	1
PPARBP	1	0.213737	1	1	1
PPM1A	0.0769684	0.63637	0.765826	0.490747	0.583226
PPP2CA	0.182519	0.185682	0.222596	0.64332	1
PRKAR2A	1	1	0.442387	1	1
PRKCA	0.546924	1	0.326228	0.576381	1
PRKDC	0.148607	0.240683	0.466329	0.136329	0.422471
PRKRA	0.00853902	0.0942956	0.000628426	0.598976	0.0355558
PSEN1	0.632096	0.0753022	0.0966253	0.0099805	1
PTEN	3.26734e-08	8.96491e-06	2.59138e-13	1	1
PTK2	0.179991	0.0949898	0.131592	0.771006	1
PTPN22	1	0.515469	0.234548	0.166574	1
PTPRD	1	1	0.085903	1	1
PTPRF	1	1	0.0478075	0.201019	1
RAC1	0.852296	0.650739	0.663519	0.867908	1
RAF1	0.095728	0.565735	0.145623	1	0.0968153
RB1	0.141762	0.843194	0.0227868	0.244896	1
RCHY1	0.0847439	0.315206	0.523605	0.463308	1
RICS	1	0.606743	0.04855	0.462185	1
RPGR	1	1	1	1	0.0164609
RRM2	0.749104	0.425261	0.133615	0.0848206	1
RUNX1	1	1	0.517732	1	1
RUNX1T1	0.727343	0.67705	0.787675	0.35361	0.604821
RUNX2	0.00244655	0.314393	0.00200851	0.771431	0.343633
RYR2	0.538686	0.0387748	0.0748869	0.891933	0.640438
SF3B1	1	1	0.442387	1	1
SH3KBP1	0.0197647	1	0.0725493	1	1
SKP2	0.115524	0.225088	0.0151202	0.800193	0.690396
SMAD3	0.591104	0.452912	0.659027	1	1
SMAD5	1	1	1	0.248971	1
SMARCA4	8.46482e-06	0.570928	0.0010722	0.411535	1
SMARCB1	4.76317e-08	0.15842	5.9918e-06	0.206616	0.244389
SP1	0.150964	0.442603	0.902427	0.0240759	0.62387
SP3	0.146541	0.665418	0.282637	0.533455	0.209875
SRC	1	0.622803	0.431512	0.587024	0.543083
SRPR	1	0.113169	1	1	1
STK11	6.9596e-08	0.110243	8.61702e-05	0.0304096	1
SUV39H1	1	1	0.115967	0.463308	1
SYK	0.0639617	0.0512246	0.301226	0.156693	0.34665
TBL1X	1	0.707833	0.15431	0.265016	0.262259
TBL1XR1	0.226832	0.622119	0.0136423	0.306486	0.168479
TBP	5.55724e-05	0.0123399	3.84675e-12	0.00744084	0.153191
TBX3	1	0.612514	0.349269	0.715495	1
TEP1	0.00290241	0.409011	0.0416731	0.37858	1
TFAP2A	1	1	1	1	0.079958
THRB	0.373242	0.270686	0.193082	0.462185	1
TLE1	0.780548	0.315038	0.671907	0.620817	1
TLR4	1	1	0.442387	1	1
TOP2A	0.00248504	0.755324	0.0264905	0.64281	0.0632011
TP53	0.748416	1	0.798965	1	0.23646
TSC2	0.0421816	0.760266	0.0542511	1	0.390976
TUBG1	0.00165211	0.51599	0.0253968	0.149975	0.0610394
UBB	0.0986921	0.165857	1	0.0129238	1
UBE2I	1	1	0.442387	1	1
USH2A	1	0.0650088	1	0.576381	1
VIL2	0.146359	0.493537	0.000579324	0.122475	1
WNT7A	0.0847439	0.612514	0.75593	0.463308	1
YAP1	0.591104	1	0.175531	1	1
YBX1	1	0.606743	0.04855	0.12068	0.139839
YWHAE	1.14534e-07	0.317789	2.53606e-09	0.172904	1
YWHAG	0.0902416	0.727701	0.828345	0.0218483	0.0464528
YWHAZ	0.548474	0.254225	0.486753	0.0548351	0.0352613
ZBTB16	0.750622	0.00140665	0.000190085	0.0874002	0.364778
ZFP36L1	0.0863253	1	0.00173833	0.0123736	0.268153

## Sheet: STable5 - Error Rates
COMPOUNDS	PAM50exp error	surrogate+mutation error	Call	TARGET	GeneTarget
AG1024	0.30303	0.242424	SURROGATE	IGF1R	IGF1R
AG1478	0.166667	0.1	SURROGATE	EGFR	EGFR
AS-252424	0.423077	0.192308	SURROGATE	PI3K gamma	PIK3R3
AZD6244	0.217391	0.26087	PAM50	MEK	MAP2K1
BEZ235	0.44	0.44	EQUAL	PI3K	FRAP1, MTOR, PIK3R1, PIK3CA
BIBW2992	0.173913	0.347826	PAM50	EGFR, HER2	EGFR, ERBB2
Bortezomib	0.285714	0.171429	SURROGATE	Proteasome, NFkB	NFKB1, NFKB2
SKI-606(Bosutinib)	0.333333	0.296296	EQUAL	Src	SRC
Carboplatin	0.363636	0.212121	SURROGATE	DNA cross-linker	DNA cross-linker
CGC-11047	0.424242	0.393939	EQUAL	polyamine-analogue	DNA
CGC-11144	0.382353	0.352941	EQUAL	polyamine-analogue	DNA
Cisplatin	0.333333	0.242424	SURROGATE	DNA cross-linker	DNA cross-linker
CPT-11(FD)	0.413793	0.413793	EQUAL	Topoisomerase I	VirDNA-topo-I_N
Docetaxel	0.310345	0.310345	EQUAL	Microtubule	BCL2, TUBB1
Doxorubicin(FD)	0.344828	0.37931	EQUAL	Topoisomerase II	TOP2A
Epirubicin	0.3	0.433333	PAM50	Topoisomerase II	TOP2A
Erlotinib	0.294118	0.264706	EQUAL	EGFR	EGFR
Etoposide	0.242424	0.242424	EQUAL	Topoisomerase II	TOP2A
Fascaplysin	0.235294	0.5	PAM50	CDK	CDK1
Iressa	0.21875	0.1875	EQUAL	EGFR	EGFR
Geldanamycin	0.258065	0.322581	PAM50	Hsp90	HSP90
Gemcitabine	0.366667	0.366667	EQUAL	pyrimidine animetabolite	TYMS, RRM1, CMPK
Glycyl H1152	0.259259	0.444444	PAM50	ROCK	ROCK
GSK1059615	0.266667	0.233333	EQUAL	PI3K	PIK3R1, PIK3CA
GSK1070916	0.2	0.4	PAM50	Aurora kinase	AURKA, AURKB, AURKC
GSK1120212	0.28125	0.34375	PAM50	MEK	MAP2K1
GSK1487371	0.321429	0.25	SURROGATE	PIK3CG	PIK3CG
GSK1838705	0.228571	0.457143	PAM50	IGF1R	IGF1R
GSK2119563	0.322581	0.419355	PAM50	PI3K	PIK3CA
GSK2126458	0.193548	0.354839	PAM50	PI3K	PIK3R1, PIK3CA
GSK461364	0.266667	0.233333	EQUAL	PLK1, Topoisomerase II	PLK1
GSK923295	0.233333	0.2	EQUAL	CENP-E	CENPE
Ibandronate sodium salt	0.241379	0.275862	EQUAL	farnesyl diphosphate synthase, FPPS (20 nM)	FDPS
ICRF-193	0.407407	0.333333	SURROGATE	PLK1, Topoisomerase II	PLK1
Ispinesib	0.411765	0.264706	SURROGATE	KSP	KSP
Ixabepilone	0.294118	0.352941	PAM50	Microtubule	TUBB3
L.779450	0.296296	0.333333	EQUAL	RAF1, ARAF	RAF1, ARAF
Lapatinib	0.0666667	0.133333	PAM50	ERBB2	EGFR, ERBB2
LBH589	0.214286	0.321429	PAM50	HDAC, pan inibitor	HDAC
Lestaurtinib(CEP-701)	0.321429	0.25	SURROGATE	FLT-3, TrkA	TRKA, FLT3
Methotrexate	0.233333	0.166667	SURROGATE	DHFR	DHFR
MLN4924	0.407407	0.333333	SURROGATE	NAE	NAE
NSC663284	0.333333	0.266667	SURROGATE	CDC25S	CDC25S
NU6102	0.322581	0.290323	EQUAL	CDK1/CCNB	CCNB, CDK1
Nutlin.3a	0.2	0.371429	PAM50	MDM2	MDM2
Oxaliplatin	0.272727	0.181818	SURROGATE	DNA cross-linker	DNA cross-linker
Oxamflatin	0.290323	0.258065	EQUAL	HDAC	HDAC
Paclitaxel	0.310345	0.37931	PAM50	Microtubule	BCL2, TUBB1
PD.98059	0.307692	0.423077	PAM50	MEK	MAP2K1
PD173074	0.241379	0.275862	EQUAL	FGFR3	FGFR3
Pemetrexed	0.296296	0.296296	EQUAL	DNA synthesis/repair	TYMS, GART, ATIC, DHFR
Purvalanol A	0.3	0.333333	EQUAL	CDK1	CDK1
Rapamycin	0.25	0.357143	PAM50	mTOR	MTOR
SB-3CT	0.387097	0.451613	PAM50	MMP2, MMP9	MMP2, MMP9
Sigma.AKT1.2.inhibitor	0.166667	0.366667	PAM50	AKT	AKT1, AKT2, AKT3
Sorafenib	0.333333	0.333333	EQUAL	VGEFR	VEGFR
Sunitinib Malate	0.411765	0.352941	SURROGATE	VEGFR	VEGFR
Tamoxifen	0.322581	0.290323	EQUAL	ESR1	ESR1
TCS2312 dihydrochloride	0.419355	0.354839	SURROGATE	CHK1	CHK1
TCS JNK 5a	0.304348	0.304348	EQUAL	JNK	JNK
Temsirolimus	0.333333	0.3	EQUAL	mTOR	FRAP1
TGX.221	0.166667	0.266667	PAM50	PI3K	PIK3CA
Topotecan	0.448276	0.37931	SURROGATE	Topoisomerase I	TOP2A
TPCA-1	0.285714	0.285714	EQUAL	IKK2 (IkB kinase 2)	IKK2
Trichostatin A	0.371429	0.257143	SURROGATE	Histone deacetylase	HDAC
Triciribine	0.176471	0.205882	EQUAL	AKT	AKT1, AKT2, AKT3
Vinorelbine	0.30303	0.424242	PAM50	Microtubule	TUBB
SAHA (Vorinostat)	0.228571	0.257143	EQUAL	Histone deacetylase	HDAC
VX-680	0.259259	0.37037	PAM50	Aurora kinase	AURKA, AURKB, AURKC
17-AAG	0.2	0.1	SURROGATE	Hsp90	HSP90
5-FdUR	0.193548	0.322581	PAM50	DNA	DNA
5-FU	0.178571	0.285714	PAM50	pyrimidine analog, thymidylate synthase	TYMS
XRP44X	0.222222	0.407407	PAM50	Ras-Net (Elk-3)	ELK3
ZM.447439	0.423077	0.346154	SURROGATE	Aurora kinase	AURKA, AURKB, AURKC
